# Supplementary material for: MYB Gene Family in Potato (Solanum tuberosum L.): Genome-Wide Identification of Hormone-Responsive Reveals Their Potential Functions in Growth and Development
Source: Int J Mol Sci. 2019 Sep 29;20(19):4847. doi: 10.3390/ijms20194847 (PMC6801432; doi:10.3390/ijms20194847)
Supplement: Supplementary file 1 [file ijms-20-04847-s001.zip]

Archive with 4 entries (4 files):
- Table S1.xls
- Table S2.xls
- Table S3.xls
- Table S4.xls
