# Supplementary material for: MYB Gene Family in Potato (Solanum tuberosum L.): Genome-Wide Identification of Hormone-Responsive Reveals Their Potential Functions in Growth and Development
Source: Int J Mol Sci. 2019 Sep 29;20(19):4847. doi: 10.3390/ijms20194847 (PMC6801432; doi:10.3390/ijms20194847)
Supplement: Supplementary file 1 [file ijms-20-04847-s001.zip › Table S1.xls]

## Sheet: MYB gene information
Supplementary Table 1 List of the 158 StMYB genes identified in this study
Gene	Gene ID	Protein length	Mw(KDa)	pI	Location	Domain	Homologous	E-value	Similarity (%)	Localization
STMYB9	PGSC0003DMT400000094	310	34.4785	7.62	St1	Myb_DNA-binding	Q9M2D9.1	2.07861e-119	0.592357	Nuclear
STMYB10	PGSC0003DMT400000600	63	7.37557	10.26	St1	Myb_DNA-binding	Q8GV05.1	1.76385e-24	0.754717	Mitochondrial
STMYB151	PGSC0003DMT400000932	290	33.0656	5.45	St12	Myb_DNA-binding	Q9FKL2.1	7.97383e-68	0.793388	Nuclear
STMYB24	PGSC0003DMT400001278	208	24.0045	8.59	St2	Myb_DNA-binding	P81396.1	2.81234e-94	0.696682	Nuclear
STMYB23	PGSC0003DMT400003347	319	36.1814	6.54	St2	Myb_DNA-binding	P81392.1	3.17537e-97	0.51497	Nuclear
STMYB22	PGSC0003DMT400003349	298	33.5954	6.54	St2	Myb_DNA-binding	P81392.1	3.35888e-102	0.546326	Nuclear
STMYB21	PGSC0003DMT400003382	418	45.4312	5.68	St2	Myb_DNA-binding	Q9LXF1.1	2.89457e-123	0.528571	Nuclear
STMYB20	PGSC0003DMT400003479	239	27.7202	6.97	St2	Myb_DNA-binding	Q4JL84.2	3.58655e-50	0.65812	Nuclear
STMYB125	PGSC0003DMT400003796	254	29.8245	9.49	St9	Myb_DNA-binding	Q10MB4.1	2.73458e-51	0.714286	Nuclear
STMYB123	PGSC0003DMT400005085	301	33.5554	6.78	St9	Myb_DNA-binding	Q9FKL2.1	2.86053e-78	0.907563	Nuclear
STMYB49	PGSC0003DMT400007336	328	37.7982	6.22	St4	Myb_DNA-binding	Q9LE63.1	1.36334e-86	0.697802	Nuclear
STMYB50	PGSC0003DMT400007351	400	45.4779	6.29	St4	Myb_DNA-binding	Q94FL6.1	6.55364e-104	0.454106	Nuclear
STMYB116	PGSC0003DMT400007899	601	66.4658	8.76	St8	Myb_DNA-binding	Q9S7G7.1	2.29857e-77	0.595122	Nuclear
STMYB61	PGSC0003DMT400008569	321	35.02	9.24	St4	Myb_DNA-binding	Q9FDW1.1	3.77223e-81	0.498452	Nuclear
STMYB122	PGSC0003DMT400009926	301	33.6225	6.65	St9	Myb_DNA-binding	Q9FKL2.1	1.62e-77	0.907563	Nuclear
STMYB154	PGSC0003DMT400011167	271	31.4773	5.88	St12	Myb_DNA-binding	O22264.1	8.70904e-66	0.656051	Nuclear
STMYB155	PGSC0003DMT400011743	187	21.9066	5.71	St12	Myb_DNA-binding	Q9FGY3.1	8.47457e-37	0.430693	Nuclear
STMYB156	PGSC0003DMT400011745	235	27.7709	6.6	St12	Myb_DNA-binding	Q10MB4.1	1.03553e-85	0.865672	Nuclear
STMYB158	PGSC0003DMT400011748	296	34.473	5.87	St12	Myb_DNA-binding	Q10MB4.1	3.15156e-84	0.788079	Nuclear
STMYB157	PGSC0003DMT400011750	231	27.2963	6.08	St12	Myb_DNA-binding	Q10MB4.1	3.26282e-82	0.835821	Nuclear
STMYB115	PGSC0003DMT400012203	282	31.7908	5.85	St8	Myb_DNA-binding	Q50EX6.1	7.9273e-136	0.716667	Nuclear
STMYB60	PGSC0003DMT400012702	330	37.248	7.58	St4	Myb_DNA-binding	Q9M2Y9.1	1.63408e-79	0.895161	Nuclear
STMYB47	PGSC0003DMT400014382	106	12.1759	9.37	St3	Myb_DNA-binding	P81391.1	2.13073e-43	0.740741	Nuclear
STMYB46	PGSC0003DMT400014383	279	31.8785	6.6	St3	Myb_DNA-binding	Q9C9G7.1	1.30445e-77	0.778571	Nuclear
STMYB45	PGSC0003DMT400014418	714	79.9263	9.07	St3	Myb_DNA-binding	Q54NA6.1	8.95293e-15	0.37457	Nuclear
STMYB111	PGSC0003DMT400014983	324	36.7154	9.29	St8	Myb_DNA-binding	Q38850.1	1.86278e-62	0.701613	Nuclear
STMYB94	PGSC0003DMT400015155	464	50.4961	5.42	St6	Myb_DNA-binding	A2WW87.1	7.70657e-99	0.479115	Nuclear
STMYB95	PGSC0003DMT400015156	503	54.9992	5.5	St6	Myb_DNA-binding	A2WW87.1	5.82748e-98	0.479115	Nuclear
STMYB12	PGSC0003DMT400015803	255	28.7856	8.76	St1	Myb_DNA-binding	P81393.1	6.22535e-115	0.692623	Nuclear
STMYB13	PGSC0003DMT400015804	95	10.8726	9.1	St1	Myb_DNA-binding	P81393.1	2.41077e-59	0.913978	Nuclear
STMYB59	PGSC0003DMT400016394	354	40.0211	6.03	St4	Myb_DNA-binding	Q9LE63.1	1.60795e-77	0.594059	Nuclear
STMYB8	PGSC0003DMT400017709	356	39.5349	5.71	St1	Myb_DNA-binding	Q9C6U1.1	6.87419e-74	0.430052	Nuclear
STMYB14	PGSC0003DMT400017844	331	36.7289	5.38	St2	Myb_DNA-binding	P81392.1	3.56664e-98	0.520833	Nuclear
STMYB15	PGSC0003DMT400017845	243	26.897	8.98	St2	Myb_DNA-binding	P81392.1	4.13298e-95	0.621399	Nuclear
STMYB80	PGSC0003DMT400018840	297	34.7711	5.22	St6	Myb_DNA-binding	Q9FJ07.1	2.59016e-36	0.794872	Nuclear
STMYB81	PGSC0003DMT400018841	304	35.0399	4.72	St6	Myb_DNA-binding	Q9FJ07.1	1.50101e-68	0.813008	Nuclear
STMYB17	PGSC0003DMT400018897	321	36.426	6.42	St2	Myb_DNA-binding	Q8LPH6.1	1.01107e-68	0.590909	Nuclear
STMYB144	PGSC0003DMT400018995	352	39.2325	6.06	St11	Myb_DNA-binding	Q9C6U1.1	1.32127e-87	0.469003	Nuclear
STMYB62	PGSC0003DMT400020635	252	27.8459	8.54	St4	Myb_DNA-binding	Q9FDW1.1	2.77099e-53	0.761905	Nuclear
STMYB145	PGSC0003DMT400020979	200	22.2466	5.12	St11	Myb_DNA-binding	Q9SJL7.1	5.51802e-23	0.836735	Nuclear
STMYB35	PGSC0003DMT400021498	241	27.4902	8.46	St3	Myb_DNA-binding	Q9LTC4.1	4.58738e-47	0.509091	Nuclear
STMYB36	PGSC0003DMT400021499	177	19.7712	5.51	St3	Myb_DNA-binding	Q9LTC4.1	2.1916e-15	0.451923	Nuclear
STMYB33	PGSC0003DMT400021501	198	22.6085	9.25	St3	Myb_DNA-binding	Q9LNC9.1	7.50928e-24	0.626866	Nuclear
STMYB32	PGSC0003DMT400021503	193	21.9828	8.83	St3	Myb_DNA-binding	Q6R0A6.1	3.69418e-24	0.594203	Nuclear
STMYB31	PGSC0003DMT400022009	294	33.2413	6.79	St3	Myb_DNA-binding	Q9LSI7.1	2.886e-85	0.477987	Nuclear
STMYB128	PGSC0003DMT400022402	329	36.8822	7.65	St10	Myb_DNA-binding	Q7XQN1.2	8.07747e-117	0.524064	Nuclear
STMYB4	PGSC0003DMT400022599	73	8.44242	5.35	St1	Myb_DNA-binding	Q9LDE1.1	1.85437e-17	0.785714	Nuclear
STMYB3	PGSC0003DMT400022600	298	34.3702	6.59	St1	Myb_DNA-binding	Q9FGY3.1	1.76628e-93	0.57732	Nuclear
STMYB119	PGSC0003DMT400022771	362	41.294	9.25	St9	Myb_DNA-binding	O80931.1	1.66121e-165	0.664894	Nuclear
STMYB120	PGSC0003DMT400022772	362	41.294	9.25	St9	Myb_DNA-binding	O80931.1	1.66121e-165	0.664894	Nuclear
STMYB121	PGSC0003DMT400023012	537	59.4123	7.5	St9	Myb_DNA-binding	Q6R032.1	2.43286e-143	0.46789	Nuclear
STMYB7	PGSC0003DMT400023321	245	27.0901	9.29	St1	Myb_DNA-binding	O22264.1	4.12269e-72	0.81203	Nuclear
STMYB6	PGSC0003DMT400023322	364	40.888	5.03	St1	Myb_DNA-binding	O22264.1	2.2252e-70	0.81203	Nuclear
STMYB83	PGSC0003DMT400028227	173	20.1745	5.96	St6	Myb_DNA-binding	Q9LX82.1	5.87242e-32	0.52518	Nuclear
STMYB84	PGSC0003DMT400028230	173	20.1745	5.96	St6	Myb_DNA-binding	Q9LX82.1	5.87242e-32	0.52518	Nuclear
STMYB82	PGSC0003DMT400028231	183	21.3378	5.47	St6	Myb_DNA-binding	Q9LX82.1	2.23949e-29	0.423077	Nuclear
STMYB127	PGSC0003DMT400029235	240	27.6759	7.14	St10	Myb_DNA-binding	Q9SA47.1	7.46118e-76	0.518367	Nuclear
STMYB126	PGSC0003DMT400029257	314	35.6802	7.04	St10	Myb_DNA-binding	Q9LDR8.1	4.82188e-109	0.513661	Nuclear
STMYB53	PGSC0003DMT400029953	987	111.18	5.27	St4	Myb_DNA-binding	P92948.2	4.9E-324	0.726516	Nuclear
STMYB30	PGSC0003DMT400030946	556	64.1031	8.77	St3	Myb_DNA-binding	Q9Y222.1	2.15798e-16	0.273438	Nuclear
STMYB29	PGSC0003DMT400030947	656	74.9612	8.56	St3	Myb_DNA-binding	Q5FWN8.1	1.6547e-23	0.621622	Nuclear
STMYB73	PGSC0003DMT400031250	218	25.465	6.39	St5	Myb_DNA-binding	Q9C7U7.1	2.45915e-75	0.757353	Nuclear
STMYB117	PGSC0003DMT400031607	274	31.5153	9.21	St8	Myb_DNA-binding	Q42379.1	9.31481e-64	0.61039	Nuclear
STMYB25	PGSC0003DMT400032930	253	29.292	5.59	St2	Myb_DNA-binding	P81394.1	4.53957e-77	0.49434	Nuclear
STMYB37	PGSC0003DMT400034263	86	9.7393	9.8	St3	Myb_DNA-binding	Q9LTC4.1	3.59251e-32	0.69863	Mitochondrial
STMYB132	PGSC0003DMT400034371	189	21.4841	6.65	St10	Myb_DNA-binding	P81393.1	1.7229e-45	0.575	Nuclear
STMYB133	PGSC0003DMT400034372	269	30.5675	8.49	St10	Myb_DNA-binding	P81393.1	6.13015e-114	0.711382	Nuclear
STMYB27	PGSC0003DMT400034878	253	29.2488	5.09	St3	Myb_DNA-binding	Q9LTC4.1	6.21653e-82	0.505415	Nuclear
STMYB26	PGSC0003DMT400034879	53	5.8948	8.96	St3	Myb_DNA-binding	Q9LTC4.1	1.32325e-19	0.777778	Mitochondrial
STMYB153	PGSC0003DMT400035748	232	26.7232	6.25	St12	Myb_DNA-binding	Q9SJX8.1	2.79733e-53	0.47	Nuclear
STMYB112	PGSC0003DMT400035941	184	20.7273	5.67	St8	Myb_DNA-binding	Q9FKL2.1	1.13332e-26	0.422222	Nuclear
STMYB152	PGSC0003DMT400036086	477	53.0685	6.44	St12	Myb_DNA-binding	O80883.1	6.33817e-71	0.75	Nuclear
STMYB136	PGSC0003DMT400036281	209	23.4093	4.92	St10	Myb_DNA-binding	Q38851.1	5.92837e-14	0.383838	Nuclear
STMYB137	PGSC0003DMT400036283	89	10.5234	9.59	St10	Myb_DNA-binding	Q9FNV9.1	2.18915e-39	0.818182	Nuclear
STMYB135	PGSC0003DMT400036284	213	24.5077	8.3	St10	Myb_DNA-binding	Q9ZTC3.1	2.37857e-13	0.481481	Nuclear
STMYB134	PGSC0003DMT400036286	109	12.8661	10.03	St10	Myb_DNA-binding	Q9FNV9.1	4.88061e-39	0.72093	Nuclear
STMYB38	PGSC0003DMT400037080	279	31.5682	6.31	St3	Myb_DNA-binding	Q9M0K4.2	1.28107e-55	0.690265	Nuclear
STMYB63	PGSC0003DMT400037715	183	21.3369	5.52	St5	Myb_DNA-binding	Q9C9G7.1	1.41801e-33	0.369792	Nuclear
STMYB64	PGSC0003DMT400037716	274	31.9518	6.16	St5	Myb_DNA-binding	Q9C9G7.1	1.2955e-87	0.513011	Nuclear
STMYB107	PGSC0003DMT400039029	244	28.2432	6.8	St7	Myb_DNA-binding	Q9LTC4.1	1.36193e-47	0.52381	Nuclear
STMYB40	PGSC0003DMT400039506	562	64.8235	9.13	St3	Myb_DNA-binding	Q6DG03.1	7.74178e-15	0.272321	Nuclear
STMYB148	PGSC0003DMT400040147	155	18.2584	6.93	St11	Myb_DNA-binding	Q9LX82.1	9.85714e-36	0.45977	Nuclear
STMYB149	PGSC0003DMT400040149	219	25.9814	8.99	St11	Myb_DNA-binding	Q9LX82.1	4.5927e-75	0.537815	Nuclear
STMYB150	PGSC0003DMT400040150	155	18.2584	6.93	St11	Myb_DNA-binding	Q9LX82.1	9.85714e-36	0.45977	Nuclear
STMYB143	PGSC0003DMT400040462	312	35.4455	4.78	St11	Myb_DNA-binding	Q9C7U7.1	1.84633e-91	0.545455	Nuclear
STMYB130	PGSC0003DMT400040774	408	46.0543	7.19	St10	Myb_DNA-binding	Q8VZQ2.1	2.66699e-90	0.402353	Nuclear
STMYB88	PGSC0003DMT400042007	269	30.7665	6.2	St6	Myb_DNA-binding	Q9LTC4.1	1.24053e-86	0.50519	Nuclear
STMYB124	PGSC0003DMT400044362	269	30.2388	5.45	St9	Myb_DNA-binding	Q9LTC4.1	7.93614e-87	0.5	Nuclear
STMYB114	PGSC0003DMT400045182	324	36.6299	6.39	St8	Myb_DNA-binding	Q9LDR8.1	8.91883e-70	0.75188	Nuclear
STMYB113	PGSC0003DMT400045183	249	28.2241	4.78	St8	Myb_DNA-binding	Q8GWP0.1	2.023e-35	0.365217	Nuclear
STMYB42	PGSC0003DMT400046600	355	41.5262	5.28	St3	Myb_DNA-binding	Q9S7L2.1	7.47611e-69	0.463023	Nuclear
STMYB41	PGSC0003DMT400046645	326	36.9992	5.64	St3	Myb_DNA-binding	Q8LPH6.1	6.46867e-76	0.813433	Nuclear
STMYB11	PGSC0003DMT400047076	427	47.6757	6.92	St1	Myb_DNA-binding	Q8VZQ2.1	1.8537e-94	0.444954	Nuclear
STMYB109	PGSC0003DMT400047219	334	38.1017	5.63	St7	Myb_DNA-binding	Q9LDR8.1	6.85877e-106	0.512748	Nuclear
STMYB69	PGSC0003DMT400047379	333	37.8917	8.56	St5	Myb_DNA-binding	Q9LE63.1	1.57667e-88	0.685	Nuclear
STMYB68	PGSC0003DMT400047415	430	47.6437	7.63	St5	Myb_DNA-binding	Q5NBM8.2	1.05413e-74	0.905983	Nuclear
STMYB70	PGSC0003DMT400047446	335	38.1451	8.72	St5	Myb_DNA-binding	Q9LE63.1	1.89449e-92	0.702564	Nuclear
STMYB146	PGSC0003DMT400047825	1021	113.386	4.92	St11	Myb_DNA-binding	Q94FL9.1	4.39824e-167	0.358127	Nuclear
STMYB100	PGSC0003DMT400048261	369	41.8078	6.34	St7	Myb_DNA-binding	Q9FKL2.1	4.47095e-106	0.52861	Nuclear
STMYB44	PGSC0003DMT400050287	338	37.2053	5.68	St3	Myb_DNA-binding	P81392.1	1.7706e-135	0.639394	Nuclear
STMYB87	PGSC0003DMT400051510	244	28.1065	5.92	St6	Myb_DNA-binding	Q9LTC4.1	8.61495e-44	0.457831	Nuclear
STMYB86	PGSC0003DMT400051513	248	28.5664	6	St6	Myb_DNA-binding	Q9SJX8.1	3.51351e-46	0.666667	Nuclear
STMYB99	PGSC0003DMT400051682	259	29.7369	4.88	St6	Myb_DNA-binding	Q9LNC9.1	2.11619e-74	0.560185	Nuclear
STMYB118	PGSC0003DMT400052395	380	41.0433	5.38	St9	Myb_DNA-binding	Q42575.1	5.04426e-94	0.501629	Nuclear
STMYB18	PGSC0003DMT400055148	331	37.6771	7.12	St2	Myb_DNA-binding	Q9M2Y9.1	1.255e-78	0.458084	Nuclear
STMYB74	PGSC0003DMT400055763	320	35.7087	5.97	St5	Myb_DNA-binding	Q9M2D9.1	2.00438e-121	0.624183	Nuclear
STMYB16	PGSC0003DMT400057690	371	42.2689	5.99	St2	Myb_DNA-binding	Q9LDR8.1	3.33032e-117	0.572559	Nuclear
STMYB2	PGSC0003DMT400058425	455	49.9502	5.14	St1	Myb_DNA-binding	A2WW87.1	6.16175e-94	0.468354	Nuclear
STMYB1	PGSC0003DMT400058426	524	57.3324	5.15	St1	Myb_DNA-binding	A2WW87.1	2.02429e-92	0.4625	Nuclear
STMYB79	PGSC0003DMT400060168	221	25.8238	6.25	St5	Myb_DNA-binding	Q9LTC4.1	1.87724e-72	0.82906	Nuclear
STMYB78	PGSC0003DMT400060236	467	51.8654	4.59	St5	Myb_DNA-binding	Q9FJ07.1	1.40515e-57	0.747899	Nuclear
STMYB28	PGSC0003DMT400061864	244	27.7687	7.55	St3	Myb_DNA-binding	P41568.2	4.60682e-65	0.748148	Nuclear
STMYB5	PGSC0003DMT400062437	339	38.0509	9.06	St1	Myb_DNA-binding	Q9LE63.1	1.5724e-94	0.758065	Nuclear
STMYB43	PGSC0003DMT400062839	308	34.4936	5.47	St3	Myb_DNA-binding	Q9XHV0.1	4.59746e-33	0.639535	Nuclear
STMYB58	PGSC0003DMT400063862	303	34.9595	9.51	St4	Myb_DNA-binding	Q5NBM8.2	1.43325e-63	0.833333	Nuclear
STMYB19	PGSC0003DMT400064306	372	41.1612	8.65	St2	Myb_DNA-binding	Q9FDW1.1	4.66764e-89	0.540984	Nuclear
STMYB71	PGSC0003DMT400065796	290	32.5517	9.3	St5	Myb_DNA-binding	Q94FL6.1	2.30497e-110	0.637066	Nuclear
STMYB72	PGSC0003DMT400065797	329	37.2067	8.83	St5	Myb_DNA-binding	F4IRB4.1	3.56248e-126	0.584665	Nuclear
STMYB105	PGSC0003DMT400067318	244	28.2193	5.78	St7	Myb_DNA-binding	Q9SJX8.1	1.92383e-53	0.426009	Nuclear
STMYB103	PGSC0003DMT400067321	246	28.4267	6.12	St7	Myb_DNA-binding	Q9LTC4.1	2.09177e-55	0.435606	Nuclear
STMYB104	PGSC0003DMT400067322	246	28.5365	5.45	St7	Myb_DNA-binding	Q9SJX8.1	2.44561e-53	0.582734	Nuclear
STMYB129	PGSC0003DMT400068481	336	38.4459	6.37	St10	Myb_DNA-binding	Q9LDR8.1	9.50992e-98	0.474667	Nuclear
STMYB51	PGSC0003DMT400068797	365	41.0914	8.85	St4	Myb_DNA-binding	Q94FL6.1	5.29432e-83	0.431579	Nuclear
STMYB52	PGSC0003DMT400068798	471	53.2744	6.71	St4	Myb_DNA-binding	Q94FL6.1	1.16919e-121	0.476404	Nuclear
STMYB93	PGSC0003DMT400069644	316	36.2465	6.9	St6	Myb_DNA-binding	Q8LPH6.1	1.6208e-74	0.80303	Nuclear
STMYB92	PGSC0003DMT400069645	96	11.137	9.62	St6	Myb_DNA-binding	Q8LPH6.1	4.75359e-49	0.818182	Nuclear
STMYB77	PGSC0003DMT400069841	325	37.4885	6.13	St5	Myb_DNA-binding	Q2QZJ8.1	1.06888e-89	0.757225	Nuclear
STMYB75	PGSC0003DMT400069921	375	40.6647	6.28	St5	Myb_DNA-binding	Q42575.1	4.87548e-78	0.466667	Nuclear
STMYB76	PGSC0003DMT400069955	230	27.3009	8.81	St5	Myb_DNA-binding	Q9LK95.1	1.03182e-53	0.461929	Nuclear
STMYB147	PGSC0003DMT400070549	486	53.9084	5.52	St11	Myb_DNA-binding	Q0JIC2.1	1.16611e-68	0.386189	Nuclear
STMYB85	PGSC0003DMT400070912	261	29.8235	6.97	St6	Myb_DNA-binding	Q9SJX8.1	3.63093e-46	0.657143	Nuclear
STMYB142	PGSC0003DMT400072257	134	14.8754	4.64	St10	Myb_DNA-binding	Q5NBM8.2	1.80303e-19	0.857143	Nuclear
STMYB141	PGSC0003DMT400072258	322	36.8011	6.02	St10	Myb_DNA-binding	Q5NBM8.2	6.28345e-74	0.616216	Nuclear
STMYB140	PGSC0003DMT400072271	66	7.31948	5.59	St10	Myb_DNA-binding	B3VTV7.1	2.20616e-29	0.957447	Chloroplast
STMYB139	PGSC0003DMT400072272	273	31.0197	6.21	St10	Myb_DNA-binding	B3VTV7.1	2.57054e-106	0.534954	Nuclear
STMYB138	PGSC0003DMT400072687	137	16.1046	9.94	St10	Myb_DNA-binding	Q9SCP1.1	1.45181e-49	0.65812	Mitochondrial
STMYB102	PGSC0003DMT400074486	485	53.6195	6.2	St7	Myb_DNA-binding	O80883.1	8.75583e-71	0.785185	Nuclear
STMYB96	PGSC0003DMT400078150	170	19.5223	4.99	St6	Myb_DNA-binding	Q9LX82.1	1.6676e-28	0.404372	Nuclear
STMYB97	PGSC0003DMT400078152	170	19.5223	4.99	St6	Myb_DNA-binding	Q9LX82.1	1.6676e-28	0.404372	Nuclear
STMYB66	PGSC0003DMT400078474	149	17.3078	8.94	St5	Myb_DNA-binding	Q9S9K9.1	5.54002e-60	0.717949	Nuclear
STMYB67	PGSC0003DMT400078476	123	14.2932	6.42	St5	Myb_DNA-binding	P20026.1	1.13356e-19	0.596774	Nuclear
STMYB65	PGSC0003DMT400078477	179	20.7107	9.14	St5	Myb_DNA-binding	Q9S9K9.1	5.61632e-70	0.755906	Nuclear
STMYB101	PGSC0003DMT400079416	216	25.0017	8.97	St7	Myb_DNA-binding	Q9LTF7.1	6.99502e-61	0.784483	Nuclear
STMYB39	PGSC0003DMT400079714	245	28.8641	8.99	St3	Myb_DNA-binding	Q6R0C4.1	1.12623e-75	0.527132	Nuclear
STMYB89	PGSC0003DMT400080427	286	31.8453	9.09	St6	Myb_DNA-binding	P81395.1	1.53196e-104	0.605536	Nuclear
STMYB90	PGSC0003DMT400083076	376	41.5588	5.83	St6	Myb_DNA-binding	P81392.1	6.22947e-124	0.579832	Nuclear
STMYB55	PGSC0003DMT400085006	201	23.1737	9.9	St4	Myb_DNA-binding	Q9FDW1.1	9.30027e-45	0.5	Nuclear
STMYB131	PGSC0003DMT400085829	186	21.5477	9.99	St10	Myb_DNA-binding	Q38851.1	3.57287e-57	0.585034	Nuclear
STMYB108	PGSC0003DMT400086165	288	33.5185	6.76	St7	Myb_DNA-binding	Q9SA47.1	7.0404e-08	0.544872	Nuclear
STMYB54	PGSC0003DMT400086475	72	8.28061	8.82	St4	Myb_DNA-binding	Q9LVW4.1	2.87297e-05	0.475	Nuclear
STMYB57	PGSC0003DMT400086566	266	29.2899	8.6	St4	Myb_DNA-binding	Q9FDW1.1	4.83146e-24	0.611111	Nuclear
STMYB91	PGSC0003DMT400087324	431	49.6374	5.81	St6	Myb_DNA-binding	Q9S7L2.1	1.86815e-72	0.666667	Nuclear
STMYB48	PGSC0003DMT400087467	276	31.4257	8.19	St3	Myb_DNA-binding	Q9SPG3.1	1.02176e-74	0.88	Nuclear
STMYB110	PGSC0003DMT400089342	242	27.6092	6.83	St7	Myb_DNA-binding	Q9SA47.1	7.6829e-76	0.565401	Nuclear
STMYB34	PGSC0003DMT400093355	242	27.97	8.66	St3	Myb_DNA-binding	Q9SJX8.1	4.41347e-46	0.497207	Nuclear
STMYB98	PGSC0003DMT400094570	371	41.88820	6.11	St6	Myb_DNA-binding	Q9FIM4.1	9.78593e-70	0.426934	Nuclear
STMYB56	PGSC0003DMT400095287	305	34.2523	9.3	St4	Myb_DNA-binding	Q9FDW1.1	1.91371e-44	0.676471	Nuclear
STMYB106	PGSC0003DMT400097604	211	24.4904	7.01	St7	Myb_DNA-binding	Q9SA47.1	7.66975e-52	0.44878	Nuclear

## Sheet: MYB gene sequences
Supplementary Table 1 List of the 158 StMYB genes identified in this study
Gene	Gene ID	Sequence Type	Sequences
StMYB9	PGSC0003DMT400000094	CDS	ATGGGGAGAACACCATGTTGTGATAAAAATGGTCTAACCAGAGGACCTTGGACCCCTGAAGAAGATGAAAAACTTATTCAATTTATCAACAAGAATGGTCATGGTAGTTGGCGTTCACTACCAAAACTTGCAGGTCTTCTTCGTTGTGGGAAAAGTTGTCGTCTTAGATGGACGAATTATCTAAGGCCAAACATCATACGAGGTCCTTTTAGCCCCGAAGAACAGAAGCTTGTCATACAGTTACATGGCATTCTTGGAAACAGATGGGCTGCAATTGCTTCACAATTACCTGGGAGGACAGACAATGAGATAAAGAATCTGTGGAATACTCACCTGAAAAAGCGCCTGCTTTCCATGGGCATTGATCCTCAGACTCATGAACAGTACTCTGACCCCAAT…
		Protein	MGRTPCCDKNGLTRGPWTPEEDEKLIQFINKNGHGSWRSLPKLAGLLRCGKSCRLRWTNYLRPNIIRGPFSPEEQKLVIQLHGILGNRWAAIASQLPGRTDNEIKNLWNTHLKKRLLSMGIDPQTHEQYSDPNGLLRRPATSPSARHLAQWESARLEAEARLSRESQFLVPSSVGRSETDYFLRIWNSEIGDSFRKFKKGEKNACQSPASQASSCTKYGSASGITTEVELGVAGSPVTGSNQNEYKEWKIGQPYTEDFLQGSDTSSSNAMEDSSESALQLLLDFPSNNDMSFLGHGDSYSLYPFLSESS*
StMYB10	PGSC0003DMT400000600	CDS	ATGAGCAAGCAAGAAGAAGATCTTATTTACAGGATGCACAAACTTGTTGGAGACAGGTGGGGGCTTATAGCAGGTAGAATACCAGGAAGAACAGCAGAAGAAATAGAAAGGTTTTGGATAATGAGACACAGTGATGGGTTTGCACACAAGAGAAGACAAACAATTAAGAAAAGTCTACCACCTACATAA
		Protein	MSKQEEDLIYRMHKLVGDRWGLIAGRIPGRTAEEIERFWIMRHSDGFAHKRRQTIKKSLPPT*
StMYB151	PGSC0003DMT400000932	CDS	ATGGGAAGAGCTCCTTGTTGTGACAAAACCAAAGTTAAAAGAGGACCATGGTCTCCTGAGGAAGACAATATTCTCAAGAATTATCTTGAGAAAAATGGCACTGGTGGCAATTGGATTTCTTTGCCTCAAAAAGCAGGTTTAAAGAGATGTGGAAAGAGTTGCAGACTAAGATGGCTTAATTATCTTAGGCCAGACATCAAACATGGAGGGTTCACTGAGGAAGAAGATAACATTATTTTAACTCTTTATAGACAAATTGGAAGCAGGTGGTCGGTGATAGCTGCAAATTTACCAAGAAGGACAGATAATGATGTGAAGAATCATTGGAATACCAAGTTGAAGAAAAAACATTTGGCAGCACAAAATAATAATTTTCTAGACATAGGCTACAATTTCACC…
		Protein	MGRAPCCDKTKVKRGPWSPEEDNILKNYLEKNGTGGNWISLPQKAGLKRCGKSCRLRWLNYLRPDIKHGGFTEEEDNIILTLYRQIGSRWSVIAANLPRRTDNDVKNHWNTKLKKKHLAAQNNNFLDIGYNFTNNINSSDLNHNYSRNYYGKLDYSNTFTSHMDPNVTNYSSKNCDQFPLPTLMEIQENDATIQSVQEDSSLDSCQILQKYVTFEETNMCASTFLKSTSNTSCNYMDLSSGISSSSSYYDDILENGFDFQENDIGGVDPNSSYYNNILEIDQLFKGFEN*
StMYB24	PGSC0003DMT400001278	CDS	ATGGATAAAAGAACATGTGATTCTCAAGATGTTGAAGTTAGGAAAGGTCCTTGGACTATGGAGGAAGATTTAATTCTCATCAATTACATTGCTAATCATGGTGAAGGTGTTTGGAATTCCCTTGCTCGATCCGCTGGTTTGAAGCGTACTGGAAAAAGTTGTAGACTTCGATGGCTTAATTATCTCCGACCTGATGTTCGAAGGGGAAATATTACACCGGAAGAACAACTGTTGATCATGGAACTACATGCCAAGTGGGGAAACCGGTGGTCAAAAATTGCAAAGCATTTACCTGGAAGAACAGATAATGAGATAAAGAACTTTTGGAGGACAAGGATTCAGAAGCACATTAAGCAAGCAGAAAACATGAACAGAATATCATCAAATATTTCAGAGCAC…
		Protein	MDKRTCDSQDVEVRKGPWTMEEDLILINYIANHGEGVWNSLARSAGLKRTGKSCRLRWLNYLRPDVRRGNITPEEQLLIMELHAKWGNRWSKIAKHLPGRTDNEIKNFWRTRIQKHIKQAENMNRISSNISEHNNIQQASTSQTSTSLADSIETYSGNNNNNNNNNNNNNNNNNMGTTFHHQGNFPNENIWSMEDLWSMQLLNDANN*
StMYB23	PGSC0003DMT400003347	CDS	ATGGGTAGACCACCTTGTTGTGATAAAACAGGGGTGAAGAAAGGACCATGGACTCCTGAAGAAGATATTATGCTAGTCTCTTTTGTTCAAGAACATGGTCCAGGGAATTGGAGGACTGTTCCCACTCATACAGGCTCGTTTCTTTTCCTCCTTGATTTATATTCACAATCTGAGTTTAGGGCTAGATTGATCGTATGGCTTCGGAGATGTAGCAAAAGCTGCAGACTAAGGTGGACTAACTACCTCAGACCAGGAATCAAGAGAGGTAGCTTCACTGATCAAGAAGAGAAGATGATTATCCAGCTTCAGGCTCTTTTAGGCAACAAATGGGCAGCCATAGCTTCATATCTCCCAGAGAGAACAGATAACGACATTAAAAATTACTGGAATACTCATTTA…
		Protein	MGRPPCCDKTGVKKGPWTPEEDIMLVSFVQEHGPGNWRTVPTHTGSFLFLLDLYSQSEFRARLIVWLRRCSKSCRLRWTNYLRPGIKRGSFTDQEEKMIIQLQALLGNKWAAIASYLPERTDNDIKNYWNTHLKKKLKKLETSGLYSNDGHCLSTYNSTSRGQWERTLQADINTAKQALQNALSLDKSSPIPDYTITDIGCYPYIKQEAKMSTTTYASNAENIAKLLKQWTKSESTNNSEQSKASSSTQYSCNTNNNNAMTEYSSSFEPSNSDQFSQATTPEAAGKFHGESKREIDDEIQLSVMLESWLFDENDDLLI*
StMYB22	PGSC0003DMT400003349	CDS	ATGGGTAGACCACCTTGTTGTGATAAAACAGGGGTGAAGAAAGGACCATGGACTCCTGAAGAAGATATTATGCTAGTCTCTTTTGTTCAAGAACATGGTCCAGGGAATTGGAGGACTGTTCCCACTCATACAGGGCTTCGGAGATGTAGCAAAAGCTGCAGACTAAGGTGGACTAACTACCTCAGACCAGGAATCAAGAGAGGTAGCTTCACTGATCAAGAAGAGAAGATGATTATCCAGCTTCAGGCTCTTTTAGGCAACAAATGGGCAGCCATAGCTTCATATCTCCCAGAGAGAACAGATAACGACATTAAAAATTACTGGAATACTCATTTAAAGAAGAAACTGAAGAAGCTTGAAACAAGTGGTTTATACTCAAATGATGGACATTGTTTATCA…
		Protein	MGRPPCCDKTGVKKGPWTPEEDIMLVSFVQEHGPGNWRTVPTHTGLRRCSKSCRLRWTNYLRPGIKRGSFTDQEEKMIIQLQALLGNKWAAIASYLPERTDNDIKNYWNTHLKKKLKKLETSGLYSNDGHCLSTYNSTSRGQWERTLQADINTAKQALQNALSLDKSSPIPDYTITDIGCYPYIKQEAKMSTTTYASNAENIAKLLKQWTKSESTNNSEQSKASSSTQYSCNTNNNNAMTEYSSSFEPSNSDQFSQATTPEAAGKFHGESKREIDDEIQLSVMLESWLFDENDDLLI*
StMYB21	PGSC0003DMT400003382	CDS	ATGGGTCGATCTCCGTGTTGTGATAAAGTTGGCCTGAAAAAAGGACCTTGGACACCTGAAGAAGATCAAAAACTCTTAGCTTATATCGAAGAACATGGTCATGGTAGCTGGCGCGCATTACCTGCCAAAGCTGGACTTCAAAGATGTGGTAAGAGTTGCAGGCTCAGGTGGACTAATTACCTTAGGCCTGATATCAAGAGAGGAAAATTCACTTTACAAGAAGAACAAACCATCATTCAACTTCATGCTCTCTTAGGGAATAGGTGGTCGGCCATAGCCACTCATTTACCTAAACGAACAGATAACGAAATCAAGAACTATTGGAATACTCATCTTAAGAAACGGCTAGTGAAAATGGGGATCGACCCGGTAACCCACAAGCCGAAGAACGATGCCTTG…
		Protein	MGRSPCCDKVGLKKGPWTPEEDQKLLAYIEEHGHGSWRALPAKAGLQRCGKSCRLRWTNYLRPDIKRGKFTLQEEQTIIQLHALLGNRWSAIATHLPKRTDNEIKNYWNTHLKKRLVKMGIDPVTHKPKNDALLSNDGQSKNAANLSHMAQWESARLEAEARLARQSKLRSNSFQNSLASQEFTAPSPSSPLSKPVMGPARCLNVLKAWNGVWTKPINEGSIASASAGISVTGALARDLESPTSTLGYFENAQHISSSGIGASSNTVLYEFVGNSSGSSEGGIMNNEESEEDWKEFGNSSTGHLPQYNKDVINENSISFTSGLQDLTLPMDTTWTAESLRSNTEQISPANFVETFTDLLLSNSGDGDLSEGGGTESDNGGEGSGSGNASENCEDNKNYW…
StMYB20	PGSC0003DMT400003479	CDS	ATGGTTAGAGGAATGATGGGTTGGGGAGCTAATTCTGATGAACAAGGATGGAGGAAAGGACCTTGGACTCCTGAAGAGGATAAGCTTCTCTCTGAGTATGTTAACTTGCATGGTGAGGGGAGATGGAGTTCTGTATCTCGTTGTGCAGGACTGAACAGGACTGGGAAGAGTTGTAGACTAAGATGGGTGAACTACTTGAGGCCTGGACTTAAAAGAGGTCACATAACACCTCAAGAGGAAGGCATTATTATTGAATTACATGCTTTGTGGGGCAACAAATGGTCAACAATAGCACGTTACTTGCCTGGAAGGACAGATAACGAGATAAAAAATTACTGGAGAACACATTTCAAGACGAAAGTAGTAAAGCAAGATAAGAAAAAAATTATGAGGCAGATG…
		Protein	MVRGMMGWGANSDEQGWRKGPWTPEEDKLLSEYVNLHGEGRWSSVSRCAGLNRTGKSCRLRWVNYLRPGLKRGHITPQEEGIIIELHALWGNKWSTIARYLPGRTDNEIKNYWRTHFKTKVVKQDKKKIMRQMRNHPQQNYTRTDKKIMSSEAEEVIMIKSDDDNMFISSTNNYDEDPVVELPPVTTSSDTSYTWTETFPMDELWGGLWNIDDEFKVAIQNQPNCSYAVNLYNGGFIF*
StMYB125	PGSC0003DMT400003796	CDS	ATGGGGAGTAGCTGGGGTTTTATTGAAGAAGTTGGATGGAGAAAAGGGCCTTGGACTTCTGATGAAGACAGATTGCTAATTGAATATGTCAAGTTGCATGGTGAAGGCAGGTGGAATTCTGTTGCTAGACTTACAGGGTTGAGAAGAAATGGAAAAAGTTGTAGGTTGAGATGGGTGAATTACTTGAGGCCAGACTTGAAGAGGGGGCAAATAACCCCACATGAAGAAAGGATCATTCTTGAGCTTCATGCTAGATGGGGCAATAGATGGTCAACTATTGCTCGAAGCTTGCCTGGAAGAACTGATAATGAGATCAAGAACTACTGGAGGACGCATTTCAAGAAGAAGAGCAAGAACTCGTCTGATAATGCTGAGAAATCACGAGCACGTCTTTGGAAA…
		Protein	MGSSWGFIEEVGWRKGPWTSDEDRLLIEYVKLHGEGRWNSVARLTGLRRNGKSCRLRWVNYLRPDLKRGQITPHEERIILELHARWGNRWSTIARSLPGRTDNEIKNYWRTHFKKKSKNSSDNAEKSRARLWKRQQFQQQQQQQINNQINNQIDIKKVMSLPTMPPAKQEMTILYPNNTIDQQDQVGFFYSSMLNNSTSISQSEPSSSNEDIMWDDLWNLDDFYGHFMINTTTYNKTNTTPCLQPMATTPAFY*
StMYB123	PGSC0003DMT400005085	CDS	ATGGGAAGAGCTCCATGTTGTGATAAAGCAAATGTGAAGAAAGGGCCATGGTCACCTGAAGAAGATGCAAAATTAAAAGAATATATTGACAAATTTGGCACTGGTGGAAATTGGATTGCTCTTCCACAAAAAGCTGGGCTAAGAAGATGTGGAAAAAGCTGCAGATTAAGATGGCTAAATTATCTTAGGCCAAATATTAAACACGGAGAGTTTTCAGACGAAGAAGACAGAATCATTTGCAGCCTTTATGCTAACATTGGAAGCAGGTGGTCAATAATAGCAGCTCAATTACCAGGCAGGACAGATAATGATATCAAAAACTATTGGAACACAAAGCTCAAGAAGAAACTAATGGGATTTGACTCTTCATCTCACAAGATCATTAGGCCTCTTAATCAT…
		Protein	MGRAPCCDKANVKKGPWSPEEDAKLKEYIDKFGTGGNWIALPQKAGLRRCGKSCRLRWLNYLRPNIKHGEFSDEEDRIICSLYANIGSRWSIIAAQLPGRTDNDIKNYWNTKLKKKLMGFDSSSHKIIRPLNHHHYQHQIPTNCYNNYSSQISLLQASSLLISSNYPNNTTFPSYETNIPSTIPSSTSFLSAGASTSCTSGITASTFTGPTTSSAESCDISNFNFHSYMYNNNGVISEGEKLISGNNGSGCHVDEQENPLDYSSLEEIKDLISTNHVTCNSNSFLLDHEIKTEEKVMMYY*
StMYB49	PGSC0003DMT400007336	CDS	ATGGGAAGATCACCATGTTTAGATAAAGAGGGTTTGAAGAAAGGGCCATGGACACATGATGAAGACCAAAAGCTCTTGGCTTATGTTGAGGAACATGGCTATGGTAGTTGGAGTGATTTGCCACTTAGAGCAGGGCTTCAGAGATGTGGAAGGAGTTGTAGACTGAGATGGATCAATTATTTAAGGCCTAATATCAAGAGAGGAAAGTTCAGCTCTGAGGAAGAAAGAACCATCTTTAAACTTCATGCTCTTCTTGGGAATAGGTGGTCAACAATAGCATCTCACTTACCAAACAGAAGTGATAACGAGATAAAGAATTACTGGAACACACATTTGAAGAAGAGACTAATCAATATGGGCATTGATCCCATGACTCATCAACCAAAGAGAGATGGTTCT…
		Protein	MGRSPCLDKEGLKKGPWTHDEDQKLLAYVEEHGYGSWSDLPLRAGLQRCGRSCRLRWINYLRPNIKRGKFSSEEERTIFKLHALLGNRWSTIASHLPNRSDNEIKNYWNTHLKKRLINMGIDPMTHQPKRDGSDYKSIASLSHMAEWETARLEAEARLVRNRSTYNNNNNNNNDNNNNPYHRPHNNLQRIPCLDILKAWQMSRTNVLTLNDISAILLDGFIKNTRTKICDSTTRSTFNNIEENVEVGEDLCIFEDTMRKDNDIQTEFSIIEDLDELFPEYGCSQNPGNYSSEVQIDSCFGNFEDNKSTNWNNIAHVVMTSPIGSPLF*
StMYB50	PGSC0003DMT400007351	CDS	ATGATAACAACTTGCATTGATGTTTGTTTTGAGTTGCAGGAGGACGATATACTACGAGAGCAAATTCGTATTCATGGAATTGATGACAATTGGACTATCATAGCTTCAAACTTCAAGGATAAAACAACTAGACAATGCAAAAGAAGATGGTTCACTTATTTGAACTCTGATTTCAAAAAAGGTGGATGGTCACCTGAAGAAGATATGCTTTTATGCGCGGCTCAAAAGATCTTTGGAAACAGATGGACAGAAATTGCAAAGGTGGTATCAGGCAGAACGGATAATGCTGTGAAGAATCGATTTACTACAATCTGCAAAAAGAAAGCAAAACATGAAGTAGTGGCTAACGAAAACTCTACTTCATACATTAATCTAAATAACAAGAGAGTTATGTTTTCA…
		Protein	MITTCIDVCFELQEDDILREQIRIHGIDDNWTIIASNFKDKTTRQCKRRWFTYLNSDFKKGGWSPEEDMLLCAAQKIFGNRWTEIAKVVSGRTDNAVKNRFTTICKKKAKHEVVANENSTSYINLNNKRVMFSDRISDVSAPDKKLRRRNTIESSVDDCPNNNQSLRHPFAVLAQNVNNLKETYENGTFLKKNDRKINVLMQQEELLALKVNTENSNQSLENAWKVLDDFLHRMKEGDMLKFRHTEMNSGHNTHKNLITNSSSNERNRPSKRQLALSQESGGSSEYNTGSTLISHALSNKTEESQVKTCGHDQEIQSGLQKSQIGDQTGVQELENGIFCDLLFPHDTPLVCDEMKDNDVSATAECEYPSPLQVTPQFRSLAEAIPSPKFSESVSNHCFM*
StMYB116	PGSC0003DMT400007899	CDS	ATGATACAAGTTAAAGAGGAAGCTCCAACTCTGGACATTGGTGGATTCATTTCTTGTTCATCTCTCTCTGATAGCAGTTATGAGGCTAGCACTCCGAGATGCTCCTCCGAGCCTGGTTCCAGTTGTCGAAGGAGCTCAGGTCCAACTAAGCGTTCTTCTCAGGCAGGCTGGACAGAAGAAGAGGACAATCTATTGACTGAAGTGGTGGAACGGTTCAAAGGAAGAAACTGGAAAAAAATTGGTAAAACCATTTATTCTGTCATGCTCTATACCTTTCAGCTAGCTGAGTGCTTGAATGGAAGGACTGATGTGCAGTGCTTGCATCGCTGGCAGAAGGTTCTGAATCCTGAGCTTGTAAAGGGTCCTTGGACAAAGGAGGAGGATGACCTGATTATTGAG…
		Protein	MIQVKEEAPTLDIGGFISCSSLSDSSYEASTPRCSSEPGSSCRRSSGPTKRSSQAGWTEEEDNLLTEVVERFKGRNWKKIGKTIYSVMLYTFQLAECLNGRTDVQCLHRWQKVLNPELVKGPWTKEEDDLIIELVEKHGCKKWSNIANSLPGRIGKQCRERWHNHLDPTITKDAWTEQEELVLCHYHQLYGNKWAKIARFLPGRTDNAIKNHWNSTLKKRLNLNLLSRLVPDIKSEGSPDFSTHKKNLEIKKHPAQAHNAVTVFLSEQTGVGNAADACSTDLRIGSANSPQNGLHKGTSSFGACKSSEQKARDLIKQFGGIQFGKGEILPIGETDKQCQSTLSVTKISYPLLDSSLNVPLDPSHNTRWSSSQVEAVRPTSFGSMYESPKRSRYDAVNDP…
StMYB61	PGSC0003DMT400008569	CDS	ATGGCGGCGATTACGCAGAGAAAAGATTCGGATCGGATCAAAGGTCCATGGAGTCCTGAAGAGGACGAGTTGTTGCAGACGCTTGTTGAGAAACATGGACCTAGAAACTGGACTTTGATAAGCAAATCGGTTCCGGGTCGATCTGGTAAATCCTGTCGTCTCCGGTGGTGTAACCAGCTTTCCCCTCAAGTGGAGCATCGTGCTTTTACTCCTGAAGAAGATGATACTATCATCAGGGCTCATGCGAAGTATGGTAACAAATGGGCGACTATTGCCCGTTTGTTATCGGGTCGGACTGATAACGCTATTAAGAACCACTGGAACTCTACTCTTAAACGTAAGTGTCCTTCCATGTCCGAAGATTTAAGCTTTGAAACTCCTCAACCGCCTTTGAAAAGA…
		Protein	MAAITQRKDSDRIKGPWSPEEDELLQTLVEKHGPRNWTLISKSVPGRSGKSCRLRWCNQLSPQVEHRAFTPEEDDTIIRAHAKYGNKWATIARLLSGRTDNAIKNHWNSTLKRKCPSMSEDLSFETPQPPLKRSSSVGPCTNFSSVMNPGSPSGSDLSDSSLSGFPQPLVYRPVPRTGGIFPLPPPPPPVKQIEIPSSVPDPPTSLCLSLPGSGSIEKPTQSPNSPPLPPPPLPVVDKPIPPSAAVMGHLPRSNQSYDFCAAPKSGEKQFFTPEFLSVLQGMIRKEVKSYMSGFEQNGICMQTDAIRNAVIKRIGISKIE*
StMYB122	PGSC0003DMT400009926	CDS	ATGGGAAGAGCTCCATGTTGTGATAAAGCAAATGTGAAGAAAGGGCCATGGTCACCTGAAGAAGATGCAAAATTAAAAGAATATATTGACAAATTTGGCACTGGTGGAAATTGGATTGCTCTTCCACAAAAAGCTGGGCTAAGAAGATGTGGAAAAAGCTGCAGATTAAGATGGCTAAATTATCTTAGGCCAAATATTAAACACGGAGAGTTTTCAGACGAAGAAGACAGAATCATTTGCAGCCTTTATGGTAACATTGGAAGCAGGTGGTCAATAATAGCAGCTCAATTACCAGGCAGGACAGATAATGATATCAAAAACTATTGGAACACGAAGCTCAAGAAGAAATTAATGGGATTTGTCTCTTCATCTCACAAGATCATTAGCCCTCTTAATCAT…
		Protein	MGRAPCCDKANVKKGPWSPEEDAKLKEYIDKFGTGGNWIALPQKAGLRRCGKSCRLRWLNYLRPNIKHGEFSDEEDRIICSLYGNIGSRWSIIAAQLPGRTDNDIKNYWNTKLKKKLMGFVSSSHKIISPLNHYQYQHQIPTNCYNNYSSQISLLQAPSLLISSNYPNNTTFPCYETNIPSTIPSSTSFLSAGASTSCTSGNTTSTFAGPTTPSEESYDISNFNFHSYMYNNNGAISEGEKLISGNNGGGCYVDEQQNPLDYSSLEEIKDLISTNHVTCNSNNFLLDHEIKTEEKVMMYY*
StMYB154	PGSC0003DMT400011167	CDS	ATGGTAAGAACACCTTGTTGTGAGAAAGTAGGTCTCAAGAGAGGGAGATGGACAGTAGAAGAAGATGAAAGACTCACCAACTATATTCAAGCTAATGGTGAAGGATCTTGGAGGACATTACCTAAAAATGCTGGGTTACTAAGATGTGGAAAGAGTTGCAGATTAAGATGGATTAATTATTTGAAAAGTGATTTAAAGAGAGGTAACATAACTTCCGATGAAGAAGCTATAATCATTAAGTTGCGTGCAACTTTGGGTAACAGGTGGTCTCTAATAGCAAAACATTTACCACATAGAACAGATAATGAGATAAAAAATTATTGGAATTCTCGTTTGAGCCGAAAAGTAGAAAGCTTAAGGATTCCAAGTGATGAAAAGTTGCCACAAGCTGTTGTCGAA…
		Protein	MVRTPCCEKVGLKRGRWTVEEDERLTNYIQANGEGSWRTLPKNAGLLRCGKSCRLRWINYLKSDLKRGNITSDEEAIIIKLRATLGNRWSLIAKHLPHRTDNEIKNYWNSRLSRKVESLRIPSDEKLPQAVVELAKKGTQQQIIKHRRKGKTKISGSNFRSETIVHITSSTPNMEKETINTIPNGDSNAMEFYHNDDQMLWHDDIMLMDDKEAELDQDFIFNCLWSGEEENLEINDNNNNNYNNEILNVDNHGTLDGWDWEYLGEMLNRE*
StMYB155	PGSC0003DMT400011743	CDS	TACTTTCCTATTCAACTAATAACGAGTTTATTATTCCCTTTTTTTTGGGTGTGTAGGTGGTCAAAAATCGCGCAACATTTGCCAGGAAGAACAGATAACGAGATAAAAAATTACTGGAGAACCCGAGTCCAAAAACATGCAAAACAACTAAAATGTGATGTCAATAGCAAACAATTCCAAGACACATTACGTTATCTTTGGATTCCAAGACTAGTTGAGAGAATTCAAGCATCCAAAATTTCCAATAATAATGCTAGTAGTGAAACTCAACAACCCGTTCTGAGAACAGGTATTACTGAGCTCATTCCAATTCAACTGACGAACAACAACAATAATAGTATTTTAATCACGAGTGTTAAACCGGAGAATTCTAGCGTGGTAACTTCATCAGAAAACTCA…
		Protein	YFPIQLITSLLFPFFWVCRWSKIAQHLPGRTDNEIKNYWRTRVQKHAKQLKCDVNSKQFQDTLRYLWIPRLVERIQASKISNNNASSETQQPVLRTGITELIPIQLTNNNNNSILITSVKPENSSVVTSSENSIGTQVSPNQDYYQVNQSDQLWFEDYQAMDQQNNKELWMDNLCNIEDIWSYLEN*
StMYB156	PGSC0003DMT400011745	CDS	ATGGAGCTTAGAAGAGGTCCATGGTCTGTTGAAGAAGATTTTGTTCTTATGAATTATATTTCTCATCATGGTGAAGGTCGTTGGAATTCACTCTCACGTTGTGCTGGTTTAAAGAGGACTGGAAAAAGCTGCAGACTAAGATGGCTTAACTATCTTCGACCAGATGTTCGACGTGGAAATATTACACTTGAAGAACAACTCTTGATTCTTCAACTTCATTCTCGTTGGGGCAATAGGTGGTCAAAAATCGCGCAACATTTGCCAGGAAGGACAGATAACGAGATAAAAAATTACTGGAGAACCCGAGTCCAAAAACATGCAAAACAACTAAAATGTGATGTCAATAGCAAACAATTCCAAGACACATTACGTTATCTTTGGATTCCAAGACTAGTTGAG…
		Protein	MELRRGPWSVEEDFVLMNYISHHGEGRWNSLSRCAGLKRTGKSCRLRWLNYLRPDVRRGNITLEEQLLILQLHSRWGNRWSKIAQHLPGRTDNEIKNYWRTRVQKHAKQLKCDVNSKQFQDTLRYLWIPRLVERIQASKISNNNSSSETQQPVQLMNNNNNSILITSVTPENSSVATSSENSNQDYYQVNQSDQLWFEDYQAMDQQNNIELWMDNEDIFNNLCNNEDIWSLLEH*
StMYB158	PGSC0003DMT400011748	CDS	ATGGATCATCATCATCATCAATATGTCGATTTTGGTTTGAGAAGTGAAGATAATATTGATAGCAACGATAGAAAAGGTGATGAAAATAATAATAATTTGGACCTAAAAAGAGGTTCATGGACTGTTGAAGAAGATTTCACTCTTATGAATCATATTGCTCTTCACGGCGAAGGTCGTTGGAATTCCCTCGCTCGTTCTGCAGGTTTAAAGAGAACCGGAAAAAGCTGCAGATTAAGATGGCTTAATTATCTTAGACCAGATGTTCGACGTGGAAATATTACACTTGAAGAACAATTGTTGATTCTTCAACTTCATTCTCGTTGGGGCAATAGGTGGTCGAAAATTGCACAACATTTGCCTGGAAGAACAGATAATGAGATAAAAAATTACTGGAGAACC…
		Protein	MDHHHHQYVDFGLRSEDNIDSNDRKGDENNNNLDLKRGSWTVEEDFTLMNHIALHGEGRWNSLARSAGLKRTGKSCRLRWLNYLRPDVRRGNITLEEQLLILQLHSRWGNRWSKIAQHLPGRTDNEIKNYWRTRVQKQAKQLKCDVNSKEFKDTLHYLWIPRLVERIQASSNSNNQVNIQKTNENIIINNNNNNIVPNMNFTQENYSSTTTTTSSENSIGTQISDMSDNCYTNYPLNQGDYGEILISPTGGYFQQGDIFDDNNHHQNMSQLFLDDNVCDNLWNIDDMLFLQQQLN*
StMYB157	PGSC0003DMT400011750	CDS	ATGGAGCTTAGAAGAGGTTCATGGACTGTTGAAGAAGATTATATTCTTATGAATTATATTTCTCATCATGGTGAAGGTCGCTGGAATTCCCTCTCACGTTGTGCTGGTTTAAAGAGAACTGGAAAAAGTTGTCGACTAAGATGGCTTAATTATCTTAGACCAAATGTTCGACATGGAAATATTACACTTGAAGAACAACTTTTAATTCTTCAACTTCATTTTCGTTGGGGCAATAGGTGGTCAAAAATTGCGGAACATTTGCCAGGAAGAACGGATAATGAGATAAAAAATTACTGGAGAACTCGAGTCCAAAAACATGCGAAACAACTAAAATGTGATGTCAATAGCAAACAATTCCAAGATACATTACGTTATCTTTGGATTCCAAGACTAGTTGAG…
		Protein	MELRRGSWTVEEDYILMNYISHHGEGRWNSLSRCAGLKRTGKSCRLRWLNYLRPNVRHGNITLEEQLLILQLHFRWGNRWSKIAEHLPGRTDNEIKNYWRTRVQKHAKQLKCDVNSKQFQDTLRYLWIPRLVERIQASKISNNDSSSDTQQPVQLTNNNNNSILITSVTPENSSVATSSENSNQDYYQVNQSDQLWFEDYQAMDQQNNIELWMDNEDVFDNLCNIEDIWS*
StMYB115	PGSC0003DMT400012203	CDS	ATGGGAAGACAACCTTGTTGTGACAAACTTGGAGTGAAAAAAGGTCCATGGACAGCTGAGGAAGACAAAAAACTCATCAATTTTATTCTTACAAATGGACAATGTTGTTGGCGTGCTGTTCCTAAACTTGCTGGTCTTAGGCGTTGTGGTAAGAGTTGTCGTTTAAGATGGACTAATTATCTTCGACCAGACTTGAAAAGAGGACTTCTTAGTGAAGCTGAGGAGAAATTGGTCATTGATCTCCATGCTCGTCTCGGAAATAGATGGTCCAAGATTGCTGCAAGATTACCAGGAAGGACTGATAATGAGATAAAAAATCACTGGAACACGCATATTAAGAAAAAGCTTCTTAAAATGGGGATTGATCCTGTCACACATGAACCACTCATCAAAGCAGAA…
		Protein	MGRQPCCDKLGVKKGPWTAEEDKKLINFILTNGQCCWRAVPKLAGLRRCGKSCRLRWTNYLRPDLKRGLLSEAEEKLVIDLHARLGNRWSKIAARLPGRTDNEIKNHWNTHIKKKLLKMGIDPVTHEPLIKAENPADKNKNNDHQLVVVVPESTSVTAAAISSELENSSTSSSSASSSENSCNESKLVLDTFNENDPLLNSLLESDVTPLINSSWELPIKSFDNIINNSNNHMTSSWDDESFNWLLDCQDFGIHDFGFDNCFNNDVELEVFNTKFDMENKK*
StMYB60	PGSC0003DMT400012702	CDS	ATGGGGAGAGCTCCTTGTTGTGACAAAAACAATGTCAAGAGAGGGCCATGGTCACCTGAAGAAGATGCTAAGTTGAAGTCATACATTGAGCAAAATGGAACTGGTGGAAACTGGATTGCTTTGCCTCAAAAAATTGGCCTTAAGAGATGTGGGAAAAGTTGTAGGCTTAGATGGTTAAATTATTTGAGGCCAAACATCAAGCATGGAGGATTTTCAGAAGAAGAAGATAGGATCATTTGCAGCCTCTACATAAGTATTGGAAGCAGGTGGTCAATAATTGCAGCTCAACTCCCTGGAAGAACTGATAACGACATAAAAAACTACTGGAATACTAAGCTAAAGAAGAAGCTATTTGGGAAACAACGTCAAAAGCAAGGATCAAGAAAAGGAAAAGAAATC…
		Protein	MGRAPCCDKNNVKRGPWSPEEDAKLKSYIEQNGTGGNWIALPQKIGLKRCGKSCRLRWLNYLRPNIKHGGFSEEEDRIICSLYISIGSRWSIIAAQLPGRTDNDIKNYWNTKLKKKLFGKQRQKQGSRKGKEINTISTISNNINNMNQNPCWPELPIMQQPIQFSNNDHTSIRKLLIKLGGKFSENDQLTNVVSPNSQYPIDNSSMQLMYQNHINLISSSPIDNVFNNMTTPNTDPYNMNGEASNFTAEFEHMINNHQQKLDGLEFLYEDDVFIDKSASTSGGNLDWESMNPYVLPLPPIAASNDGGNFQQGVILQEGALDELRYPMAQ*
StMYB47	PGSC0003DMT400014382	CDS	ATGGAAACAGAAATGTCTTTCTTGTCTAAAAGTTCAAGTAGTAGTTCTAGTGATGATGATATTGAATTGAGGAGAGGTCCATGGACTATTGAAGAAGATAAACTGCTTGTTCATTACATTACTAATCATGGCGAAGGACGATGGAATATGCTAGCGAAACATGCTGGATTGAAGAGAACAGGCAAGAGTTGCAGATTGAGATGGTTGAATTACCTTAAACCGGACGTTAAACGGGGAAATCTCACTCCTCAGGAACAGCTCCTGATTCTTGAACTTCATTCCAAATTGGGCAACAGGTATATTTCTTCTTTCAAATAA
		Protein	METEMSFLSKSSSSSSSDDDIELRRGPWTIEEDKLLVHYITNHGEGRWNMLAKHAGLKRTGKSCRLRWLNYLKPDVKRGNLTPQEQLLILELHSKLGNRYISSFK*
StMYB46	PGSC0003DMT400014383	CDS	ATGGAAACAGAAATGTCTTTCTTGTCTAAAAGTTCAAGTAGTAGTTCTAGTGATGATGATATTGAATTGAGGAGAGGTCCATGGACTATTGAAGAAGATAAACTGCTTGTTCATTACATTACTAATCATGGCGAAGGACGATGGAATATGCTAGCGAAACATGCTGGATTGAAGAGAACAGGCAAGAGTTGCAGATTGAGATGGTTGAATTACCTTAAACCGGACGTTAAACGGGGAAATCTCACTCCTCAGGAACAGCTCCTGATTCTTGAACTTCATTCCAAATTGGGCAACAGATGGTCAAAAATCGCGCAATATCTACCTGGAAGAACGGACAATGAAATCAAGAATTACTGGAGAACGAGAGTGCAGAAACAAGCTAGGAATCTGAAGATTGAC…
		Protein	METEMSFLSKSSSSSSSDDDIELRRGPWTIEEDKLLVHYITNHGEGRWNMLAKHAGLKRTGKSCRLRWLNYLKPDVKRGNLTPQEQLLILELHSKLGNRWSKIAQYLPGRTDNEIKNYWRTRVQKQARNLKIDSNSAAFQEMIRSLWIPRLLQKIQSSSVPPSIQSSQSSTPPGFSTSTSSNSSSHSCSIYNSPKITSECPEITPRQIDDSDLNSFVKAHFPFDNSYDMDNFGQLATGNFNDVMDYDQMSGDQNKLTSDSFWSNMDEFFYQKTGYEQL*
StMYB45	PGSC0003DMT400014418	CDS	ATGAGGTTATTTCTACCCAAGGTCAATTGGGATCAAGTAGCTTCCATGTATCTTCCTGGTCGTTCTGGTGCTGAATGTCAATCAAGGTGGTTGAACTGGGAAGACCCCTTAATTAAACATGAAGGATGGGATTTATTAGAAGAAAAGAACCTATTGCAAGCTGTCCAGCAGAAAAAAATGAGTAACTGGGTTGATATTTCTACATCGTTAGGAGTATGTAGGACTCCATTTCAGTGCTTATCACATTATCAGAGGAGTTTGAATGCTTCAATCATTAGGCGGGAATGGACAGATGAGGAGGATATTAGACTCTCTGCTGCTGTGGAGACTTTTGGTGAGAGCAATTGGCAGTTTGTTGCTTCTGTCATTGAAGGTCGGACAGGTACTCAGTGCTCCAAT…
		Protein	MRLFLPKVNWDQVASMYLPGRSGAECQSRWLNWEDPLIKHEGWDLLEEKNLLQAVQQKKMSNWVDISTSLGVCRTPFQCLSHYQRSLNASIIRREWTDEEDIRLSAAVETFGESNWQFVASVIEGRTGTQCSNRWIKSIHPAMKRCGKWSADEDKRLKVAVMLFYPKTWRNVVQSVPWRTPIWKKVAQYVPGRTHVQCRERWVNSLDPSLKLDEWTEEEDLKLKSAIDEHGYSWSKVAACIPPRTDNQCRRRWIVLFPDEVSMLKEAKKIRREAFISNFVDREDERPALRPNVIVPTQKLSSRAGCETTSANKKRKLRPRATRDDMAPRCDAMCEMEKRRAEGSEGESSDLINSSLLPSSDQGCNDAIKNKRPSKLRPRKTKKSTPNDKVPEASASSES…
StMYB111	PGSC0003DMT400014983	CDS	ATGGGGAGAGCTCCATGTTGTGCTAAAGAGGGGCTTCGTAAAGGTCCATGGTCTACAAAAGAAGACTTATTACTTGCAAATTATATTAAGGAAAATGGTGAAGGCCAATGGAGAAACTTGCCCAATAAAGCTGGGCTACTTAGATGCGGAAAGAGTTGTAGGCTAAGATGGATGAATTATCTAAGGCCAGGAATCAAGAGAGGAAATTTTAGCCAAGATGAAGAAGATCTTATAATAAGGCTCCATTCCCTTTTGGGCAATCGTTGGTCACTCATAGCTGGTCGATTACCAGGTCGAACAGATAATGAAATCAAGAATTACTGGAACACTCATGTAATCAAGAAGCTCAAAATTGCTGGAATTCAGCCCAAACTCCACAAAGTGCACAAAGTTTCCCCC…
		Protein	MGRAPCCAKEGLRKGPWSTKEDLLLANYIKENGEGQWRNLPNKAGLLRCGKSCRLRWMNYLRPGIKRGNFSQDEEDLIIRLHSLLGNRWSLIAGRLPGRTDNEIKNYWNTHVIKKLKIAGIQPKLHKVHKVSPKKDPKKKPKTENPRKKQDKMKKNNKKKDQSLDTPQVVFVPKPIRLSSELIRNSSIENVALLSNSSLCCSNSLKMLPQTCQVLKKCTISKGSDIHLSAFLKSPSNIASPSDSYEEGDNNNKKINVITNDDENVEGKIKEVSFIPCASNLLFDEVLLDGFCDLSNESMLEKVYEEYLQLISEKCYQDDPMLM*
StMYB94	PGSC0003DMT400015155	CDS	ATGACAAGTGAAAGCGATGACAGGATGACATCACTAGATGGGGTGGATTCACCATCTGTCGAAGAAGCTTGTGGTGGAGGAAATACCGGAGGAGGTTTACCACTTAAAAAAGGCCCCTGGACTTCTGCAGAAGATGCAATTTTAGTGGAGTACGTCACGAAACATGGTGAGGGGAACTGGAATGCTGTCCAAAAGCACTCAGGACTTGCTCGGTGTGGTAAAAGTTGTCGTTTGCGATGGGCCAATCATCTGAGACCAGATCTAAAGAAAGGTGCATTCACTCCCGAGGAAGAGCGGCACATAATTGAACTGCATGCTAAGATGGGAAACAAATGGGCGAGAATGGCTGCTGAGTTGCCTGGGCGCACAGATAACGAGATAAAGAACTACTGGAATACC…
		Protein	MTSESDDRMTSLDGVDSPSVEEACGGGNTGGGLPLKKGPWTSAEDAILVEYVTKHGEGNWNAVQKHSGLARCGKSCRLRWANHLRPDLKKGAFTPEEERHIIELHAKMGNKWARMAAELPGRTDNEIKNYWNTRIKRRQRAGLPIYPSDICFQSITENKQNEELGTFSSADSQYPDFLPMNYEIPAVEFKRLEFNQHLCPPVLLDIPTGGILDIPGRSLLAQGLNSAYYSRSFLSTTPPAKRIRGSESLFSGLNGDCSPSKNDGSFPTCHQHQDDGSLLAQSMGFSSSFNQNLTSDYHPSSLGVIPGSHALLNGHTSSSEPSWAKKLELPSLQSPIASWGLLTSPLPSLDSVDTLIQSPPTEHTEPCNLSPRNSGLLDAVLHESQTMRASKSILHQENS…
StMYB95	PGSC0003DMT400015156	CDS	ATGACAAGTGAAAGCGATGACAGGATGACATCACTAGATGGGGTGGATTCACCATCTGTCGAAGAAGCTTGTGGTGGAGGAAATACCGGAGGAGGTTTACCACTTAAAAAAGGCCCCTGGACTTCTGCAGAAGATGCAATTTTAGTGGAGTACGTCACGAAACATGGTGAGGGGAACTGGAATGCTGTCCAAAAGCACTCAGGACTTGCTCGGTGTGGTAAAAGTTGTCGTTTGCGATGGGCCAATCATCTGAGACCAGATCTAAAGAAAGGTGCATTCACTCCCGAGGAAGAGCGGCACATAATTGAACTGCATGCTAAGATGGGAAACAAATGGGCGAGAATGGCTGCTGAGTTGCCTGGGCGCACAGATAACGAGATAAAGAACTACTGGAATACC…
		Protein	MTSESDDRMTSLDGVDSPSVEEACGGGNTGGGLPLKKGPWTSAEDAILVEYVTKHGEGNWNAVQKHSGLARCGKSCRLRWANHLRPDLKKGAFTPEEERHIIELHAKMGNKWARMAAELPGRTDNEIKNYWNTRIKRRQRAGLPIYPSDICFQSITENKQNEELGTFSSADSQYPDFLPMNYEIPAVEFKRLEFNQHLCPPVLLDIPTGGILDIPGRSLLAQGLNSAYYSRSFLSTTPPAKRIRGSESLFSGLNGDCSPSKNDGSFPTCHQHQDDGSLLAQSMGFSSSFNQNLTSDYHPSSLGVIPGSHALLNGHTSSSEPSWAKKLELPSLQSPIASWGLLTSPLPSLDSVDTLIQSPPTEHTEPCNLSPRNSGLLDAVLHESQTMRASKSILHQENS…
StMYB12	PGSC0003DMT400015803	CDS	ATGGGAAGATCACCGTGTTGTGAAAAAGCACATACAAATAAAGGAGCTTGGACTAAAGAAGAAGATGAACGACTTATTTCATATATTAGAACTCACGGCGAAGGTTGCTGGAGATCCCTTCCCAAAGCTGCCGGACTTCTCCGCTGCGGTAAAAGTTGCCGTCTCCGCTGGATTAATTACTTGAGACCTGACCTTAAACGCGGTAATTTTACTGAAGAAGAAGATGAACTCATTATCAAACTCCATAGCCTTCTGGGTAACAAATGGTCACTTATAGCCGGAAGATTACCAGGAAGAACAGATAACGAGATAAAAAATTACTGGAATACACATATAAGAAGGAAGCTTTTGAGTCGGGGCATTGATCCTACGACACACAGGCCCGTTAACGAGCCCGGT…
		Protein	MGRSPCCEKAHTNKGAWTKEEDERLISYIRTHGEGCWRSLPKAAGLLRCGKSCRLRWINYLRPDLKRGNFTEEEDELIIKLHSLLGNKWSLIAGRLPGRTDNEIKNYWNTHIRRKLLSRGIDPTTHRPVNEPGTTQKITTISFAGGDHKTKDIEEDHNKMINVKAESGLSQLEDEISSSPFPEQCPDLNLELRISPPSLQNYQHSPSRCFACSLGIQNSKDCNCSKNNMGNIASYNFLGLKSNGVLDYRTLETK*
StMYB13	PGSC0003DMT400015804	CDS	ATGGGAAGATCACCGTGTTGTGAAAAAGCACATACAAATAAAGGAGCTTGGACTAAAGAAGAAGATGAACGACTTATTTCATATATTAGAACTCACGGCGAAGGTTGCTGGAGATCCCTTCCCAAAGCTGCCGGACTTCTCCGCTGCGGTAAAAGTTGCCGTCTCCGCTGGATTAATTACTTGAGACCTGACCTTAAACGCGGTAATTTTACTGAAGAAGAAGATGAACTCATTATCAAACTCCATAGCCTTCTGGGTAACAAGTATGTACTACTCACTCCTTAA
		Protein	MGRSPCCEKAHTNKGAWTKEEDERLISYIRTHGEGCWRSLPKAAGLLRCGKSCRLRWINYLRPDLKRGNFTEEEDELIIKLHSLLGNKYVLLTP*
StMYB59	PGSC0003DMT400016394	CDS	ATGGGAAGGTCTCCTTGTTGTGATGAAAATGGGCTGAAAAAAGGACCTTGGACTCCTGAAGAAGATCAAATACTTGTTGATTATATTGACAAACATGGTCATGGAAGTTGGAGAGCCCTTCCTAAGCTTGCAGGACTTAATAGGTGTGGGAAGAGCTGCAGGTTAAGATGGACTAATTATTTGAGGCCTGATATCAAGAGAGGCAAATTTTCTGAAGAAGAAGAACAAACAATTCTTCATCTCCATTCCATCCTAGGAAACAAATGGTCCGCGATCGCAACACATTTATCAGGAAGAACAGACAATGAGATCAAGAATTTCTGGAACACACATTTAAAGAAGAAGCTAATTCAAATGGGATATGATCCAATGACACACAAGCCAAGAACTGATTTATTT…
		Protein	MGRSPCCDENGLKKGPWTPEEDQILVDYIDKHGHGSWRALPKLAGLNRCGKSCRLRWTNYLRPDIKRGKFSEEEEQTILHLHSILGNKWSAIATHLSGRTDNEIKNFWNTHLKKKLIQMGYDPMTHKPRTDLFANLPNIIALANLLQHHPLEDHAVRLQVQAAQLAKIQYLQFLFQSSNNYNPTQPTPSSNTQHYNNNNNINLGDLGAFNLTNFVKENSTPSLNLSNIENQTLFSNENNSCSQLLHNNQDNTQQVPFNFQTHLNNNINEISDNINCHNFNFDQENNSTSSPLNITNILPSPHSSSHLPPLAEISISNNQGDSSSNSTNNGADQGSSSYWPELFFEEHFMHDIS*
StMYB8	PGSC0003DMT400017709	CDS	ATGAGGAAGCCGGAACATAATAATACAACGATGAAGGAGAAGGAGAAAGTGAATAAATTAGGGAAATTAAGAAAAGGCTTATGGTCACCAGAAGAAGATGAGAAATTGATGAGTTACATGTTAACAAATGGTCAAGGATGTTGGAGTGACATTGCTAGAAATGCTGGATTACAAAGATGTGGTAAGAGTTGTCGTCTTCGATGGATTAATTACTTGAGGCCTGACCTTAAACGCGGCGCCTTTTCTCTTCAAGAAGAAGAACTCATTGTTCATTTGCATTCTATTCTGGGAAATAGGTGGTCACAAATTGCGGCTCGTCTTCCTGGGAGGACAGATAATGAAATCAAGAATTTCTGGAATTCCACGATAAAAAAAAGACTGAAAAACAACAACAACAAC…
		Protein	MRKPEHNNTTMKEKEKVNKLGKLRKGLWSPEEDEKLMSYMLTNGQGCWSDIARNAGLQRCGKSCRLRWINYLRPDLKRGAFSLQEEELIVHLHSILGNRWSQIAARLPGRTDNEIKNFWNSTIKKRLKNNNNNSNNSTPSPNTSDSSMGGIFPMQGHDVNVMAALCMDNSSSTTSGSSMQAMVPRNHFNPFPQLDNTSYDISGLVEPVNLGQFGCSGGDGGFLDYGVVETYSMMGLGSDEFSIPSLEGVNNKSTTTMGENNNSNVDFNSNNIVSGANDYDSIIEKKITNGNNNNNNQHLMNMSGSSDQSLKVEDYMVGFGNHHHWHGESLRIGEFDWEGLLANVSSLPYLDFQVE*
StMYB14	PGSC0003DMT400017844	CDS	ATGGGTAGAGTCCCTTGTTGTGATAAAGTAGGAGTGAAGAAAGGGCCATGGACTCCTGAAGAAGATATAATATTAGTCTCTTATGTGCAACAACATGGTCCAGGCAATTGGAGGGCACTTCCCACTAAAACAGGATTGCATAGGTGTAGCAAGAGCTGCAGGCTAAGATGGACAAACTACCTTAGGCCAGGGATAAAGAGGGGTAACTTCACAGATCAAGAAGAAAAAATGATTATCCAGCTTCAAGCACTTTTAGGAAACAAATGGGCTGCAATAGCTTCGTATCTACCAGAGAGAACAGACAACGACATAAAAAACTATTGGAATACTTATCTAAAGAAAAAGATGAAAAAGCTTGATCAATTAGATCAATGCCATGGATCAAATGATCTATTTTCT…
		Protein	MGRVPCCDKVGVKKGPWTPEEDIILVSYVQQHGPGNWRALPTKTGLHRCSKSCRLRWTNYLRPGIKRGNFTDQEEKMIIQLQALLGNKWAAIASYLPERTDNDIKNYWNTYLKKKMKKLDQLDQCHGSNDLFSLENGLTHLSSSNSSTSRGQWERTLQADINMAKKALHNALSLENPQVSSTTTTTYASSTENIARLLQGWMGSSTSSTNNSESSKTSSNNIATTDSSSCDGNPNAESKGGMGLMEAFESLFGLESFESSSSDELSQTATPEAETEAIKIEIKKEENEHDVEVPLSVILENWLLDENTLNIQPKNDLTTLISFDQTPHLF*
StMYB15	PGSC0003DMT400017845	CDS	ATGGGTAGAGTCCCTTGTTGTGATAAAGTAGGAGTGAAGAAAGGGCCATGGACTCCTGAAGAAGATATAATATTAGTCTCTTATGTGCAACAACATGGTCCAGGCAATTGGAGGGCACTTCCCACTAAAACAGGATTGCATAGGTGTAGCAAGAGCTGCAGGCTAAGATGGACAAACTACCTTAGGCCAGGGATAAAGAGGGGTAACTTCACAGATCAAGAAGAAAAAATGATTATCCAGCTTCAAGCACTTTTAGGAAACAAATGGGCTGCAATAGCTTCGTATCTACCAGAGAGAACAGACAACGACATAAAAAACTATTGGAATACTTATCTAAAGAAAAAGATGAAAAAGCTTGATCAATTAGATCAATGCCATGGATCAAATGATCTATTTTCT…
		Protein	MGRVPCCDKVGVKKGPWTPEEDIILVSYVQQHGPGNWRALPTKTGLHRCSKSCRLRWTNYLRPGIKRGNFTDQEEKMIIQLQALLGNKWAAIASYLPERTDNDIKNYWNTYLKKKMKKLDQLDQCHGSNDLFSLENGLTHLSSSNSSTSRGQWERTLQADINMAKKALHNALSLENPQVSSTTTTTYASSTENIARLLQGWMGSSTSSTNNSESSKTSSNNIATTDSSSCDGNPNAESKGEF*
StMYB80	PGSC0003DMT400018840	CDS	ATGAAAGTGGACAACAAAAGGAATATTAAGATGACGAAGGAGATTAAGAAGAAGAAAAAGAAGATCAAGGAGGAACATAAAATGACTGAAATGATAAAAGAAATACAGCAAAGGTTACTAAGATGTGGAAAGAGTTGCAGATTAAGATGGATTAATTATTTGAAGACTGATTTGAAGAGGGGTAACATAACCTCTGACGAAGAAGCTATAATCATCAAGTTGCGTGCAACTTTGGGTAACAGGTGGTCTTTAATAGTTGAACATTTACCAGGTAGAACAGACAATGAAATAAAAAACTATTGGAATTCTCATTTGAGCAGAAAAGTAGATAGCTTAAGAATTCCAAGTGATGAAAAGCTACCACAAGCAGTTGTTGAATTAGCTAAAAAGGGAACACAA…
		Protein	MKVDNKRNIKMTKEIKKKKKKIKEEHKMTEMIKEIQQRLLRCGKSCRLRWINYLKTDLKRGNITSDEEAIIIKLRATLGNRWSLIVEHLPGRTDNEIKNYWNSHLSRKVDSLRIPSDEKLPQAVVELAKKGTQQHISKRGRRRKINTSVSNSTNEITVNNDIEFDRTDDKMLWDDDIMLMDDKYGELDQDFITNCLWDGEGENLEIANDDNNNNNNNNEILSEDNYGKLDCWDWEYLGEVLNNEIWTNSTKEAEQENNNNMSLCDINDNMQNCMNKEATPENIDPMQSDLVTWLLS*
StMYB81	PGSC0003DMT400018841	CDS	ATGGGAAGAACACCTTGTTGTGAGAAAGTAGGTCTTAAGAGAGGGAGATGGACTTCAGAAGAAGATGAAATCATCACCAACTATATTCAAGCTAATGGTGAAGGTTCTTGGAGGTCATTACCCAAAAATGCTGGGTTACTAAGATGTGGAAAGAGTTGCAGATTAAGATGGATTAATTATTTGAAGACTGATTTGAAGAGGGGTAACATAACCTCTGACGAAGAAGCTATAATCATCAAGTTGCGTGCAACTTTGGGTAACAGGTGGTCTTTAATAGTTGAACATTTACCAGGTAGAACAGACAATGAAATAAAAAACTATTGGAATTCTCATTTGAGCAGAAAAGTAGATAGCTTAAGAATTCCAAGTGATGAAAAGCTACCACAAGCAGTTGTTGAA…
		Protein	MGRTPCCEKVGLKRGRWTSEEDEIITNYIQANGEGSWRSLPKNAGLLRCGKSCRLRWINYLKTDLKRGNITSDEEAIIIKLRATLGNRWSLIVEHLPGRTDNEIKNYWNSHLSRKVDSLRIPSDEKLPQAVVELAKKGTQQHISKRGRRRKINTSVSNSTNEITVNNDIEFDRTDDKMLWDDDIMLMDDKYGELDQDFITNCLWDGEGENLEIANDDNNNNNNNNEILSEDNYGKLDCWDWEYLGEVLNNEIWTNSTKEAEQENNNNMSLCDINDNMQNCMNKEATPENIDPMQSDLVTWLLS*
StMYB17	PGSC0003DMT400018897	CDS	ATGGGTCATCACTGCTGCAGTAAACAAAAAGTAAAGAGAGGTCTTTGGTCTCCAGAAGAAGATGAAAAACTCATTAAACACATCAACACCCATGGCAATTCCTGCTGGAGTTCTGTTCCTAAACTAGCTGGACTACAGAGGTGTGGAAAAAGCTGCAGGCTTAGGTGGATAAATTACTTAAGGCCAGATCTGAAAAGGGGTTGTTTTAGTGAACAAGAAGAAAGGATTATAATTGATGTACACAGAATTTTGGGAAACAGATGGGCACAAATAGCGAAACATTTACCTGGTAGAACCGATAATGAAGTGAAGAATTTTTGGAATTCTTGCATAAAAAAGAAACTTATTTCTCAAGGTTTTGATCCAAACACCCACAATCTCCTTTCTACTAAGAAAAAA…
		Protein	MGHHCCSKQKVKRGLWSPEEDEKLIKHINTHGNSCWSSVPKLAGLQRCGKSCRLRWINYLRPDLKRGCFSEQEERIIIDVHRILGNRWAQIAKHLPGRTDNEVKNFWNSCIKKKLISQGFDPNTHNLLSTKKKANNNYTTSSIFTIETSLSSSSTKELVSMDLIKASLAALSTFPNYTNMPQCQTSLSRLYGSVCVPTTTNIIGNSNFASTIDYKKQSTIINENCMWSITGFETPHHEFGNGHEEMKQEGQVQVEEKNCQEEVLYKVNDLHEFNNDGPRIAENVTFDEGSDFDFEFMDSELVPCGIFTNINSIDQLAWNC*
StMYB144	PGSC0003DMT400018995	CDS	ATGAGGAAGCCTGAGTTCTCCTCCTCCTCTTCCTCCTCCACAAAGAACAGTAACAACAACAATAATAATAACACAAACGTGAAGCTAAGAAAAGGGTTGTGGTCTCCAGAGGAAGATGAGAAGCTTATGCATTATATGCTAACAAATGGACAAGGGTGTTGGAGTGATGTAGCAAGAAATGCAGGATTACAAAGATGTGGAAAGAGTTGTAGACTCAGATGGATTAATTATTTGAGGCCAGATCTTAAGAGAGGTGCATTTTCACCTCAAGAAGAAGAACATATTATACATTTACATTCCATTCTTGGTAACAGGTGGTCTCAAATAGCTGCACGTTTGCCTGGACGTACTGATAATGAAATCAAGAATTTCTGGAATTCGACGTTGAAAAAGAGGCTA…
		Protein	MRKPEFSSSSSSSTKNSNNNNNNNTNVKLRKGLWSPEEDEKLMHYMLTNGQGCWSDVARNAGLQRCGKSCRLRWINYLRPDLKRGAFSPQEEEHIIHLHSILGNRWSQIAARLPGRTDNEIKNFWNSTLKKRLKNSSSSSTPSPNASDSSSDHPSKELNMGVTQQGFMPMLKHNLMSMYMDSTSPSSPSIALNTINIDPLPTLEHTLISIPNGFNVPSFLSTTQPCMVQGGNSVSTNGGSLFYGNNHGIFGGNLSMEGHELYVPPLENVSIEYQNVENGNFSHHQNNNNPNNMTNLINTSHNFNTCSNIKVENFGGIGNYWEGDDVKVGEWDLEELMKDVSPFPFLDFQVE*
StMYB62	PGSC0003DMT400020635	CDS	ATGGATTTTTTTAACAGATGTTCAACTTCATCTTCTTCTTCCGAATCATCTTCATCAGAATCTTCGCTTTCGGGTAAAAATCCGAATAAATCTGAAAGAATAAAGGGGCCATGGAGCGCTGAAGAAGATAAGATTTTAACGAAACTTGTTGAGCGTTACGGAGCTCGGAATTGGTCTTTGATTAGTAAATACATAAAAGGTAGGTCCGGCAAATCCTGCCGGCTCCGGTGGTGTAATCAGTTAAGTCCTAATGTTGAACACCGGCCATTTTCTCCGGCGGAGGATGAAGCTATTTTAGCTGCTCATGCTAAATATGGGAACCGATGGGCCACCATTGCCCGATTACTTCCGGGTCGGACTGATAATGCGGTTAAAAATCACTGGAATTCGACATTAAAG…
		Protein	MDFFNRCSTSSSSSESSSSESSLSGKNPNKSERIKGPWSAEEDKILTKLVERYGARNWSLISKYIKGRSGKSCRLRWCNQLSPNVEHRPFSPAEDEAILAAHAKYGNRWATIARLLPGRTDNAVKNHWNSTLKRRYQQLIQQQNQNPIVFSDVKINGSGSGSGSGFGSCMEYLNVDESPKGNNNNNYAVTNNCSGEFDDPMTTLSLAPPGMGGDELPEKKTESFPEGFWDVMRGVIAREVREYVASTGFPN*
StMYB145	PGSC0003DMT400020979	CDS	ATGGGAAGAGCTCCATGTTGTGATAAAGCAAATGTAAAAAGAGGTCCATGGTCTCCAGAAGAAGATGCTAAACTTAAAGATTTTATTCACAAATTTGGTACTGCTGGTAATTGGATTGCACTTCCTCAAAAAGCAGGCCAAGAACAGCCCATTATTATTCCATCAGCCCAACAAAATATTATGTACACCAATAACAACAACAACTTGATGATGATAGCCAATAATTTGCAAAATTATCCAAATTTTGGTGCTACAAATTATAATTTGCAAAATTATCCAAATTTTGGAGAAGTTGCAAGTTGTTCTTCATCAGATGGAAGTTATTGCAGCCAAATGAGTTTTGGTACTAATAAAGATATTATTAGTATTAAAAGAGAAGAAATTATGAGCTTTGGTCAT…
		Protein	MGRAPCCDKANVKRGPWSPEEDAKLKDFIHKFGTAGNWIALPQKAGQEQPIIIPSAQQNIMYTNNNNNLMMIANNLQNYPNFGATNYNLQNYPNFGEVASCSSSDGSYCSQMSFGTNKDIISIKREEIMSFGHHDGAIYEEINNQQFNFGYFGNTMQEIATSCCTNGNSGSTTHSSNNLLLYNNDENCNKSNEMGMFYY*
StMYB35	PGSC0003DMT400021498	CDS	ATGGAGGAGATCATAAAGAAGGGGGCATGGTCTCCAGAGGAAGACCAAAAACTGAGAGGTTATATCATGAAATATGGCATCTGGAATTGGAAACAGATGCCCAAATTTGCAGGGCTTTCAAGAACGGGAAAAAGTTGTAGACTACGATGGATGAATTATCTCCGCCCTGATGTTAGGAGAGGACCCTTTACCATGGAAGAAGTCGAAATTGTCATCAAAACTTATCAGGAACTTGGAAATAGCTGGTCAGCAATAGCCGCGAAATTGCCTGGAAGAACAGACAACGAAGTTAAAAACTTCTTCCACGCACACTTAAAGAAGCATCTTGGACTGAAAAATCATGATGCTCTATTGAAAACCAGGAAAAGCCGCAAACAAACCAAAGAAGATGAGAAGAAA…
		Protein	MEEIIKKGAWSPEEDQKLRGYIMKYGIWNWKQMPKFAGLSRTGKSCRLRWMNYLRPDVRRGPFTMEEVEIVIKTYQELGNSWSAIAAKLPGRTDNEVKNFFHAHLKKHLGLKNHDALLKTRKSRKQTKEDEKKNSTRGRLVLETSNNSSSLTTGVCSPCSSIITCEENQMMDPFVNFSQTFEDCYNNVTSLVVDQQVSDMENTCTNIGVAQPYSIPHGSAVNSFDQFDMNSFWIDVLGNI*
StMYB36	PGSC0003DMT400021499	CDS	ATGGAAGAAGTCGAAATTGTCATCAAAACTTATCAGGAACTTGGAAATAGCTGGTCAGCAATAGCCGCGAAATTGCCTGGAAGAACAGACAACGAAGTTAAAAACTTCTTCCACGCACACTTAAAGAAGCATCTTGGACTGAAAAATCATGATGCTCTATTGAAAACCAGGAAAAGCCGCAAACAAACCAAAGAAGATGAGAAGAAAAATAGTACTCGAGGAAGACTTGTGCTTGAAACGAGCAATAACAGCAGTTCATTAACAACAGGTGTTTGTTCACCCTGCAGCAGCATTATTACATGTGAAGAAAACCAAATGATGGATCCTTTTGTGAATTTCTCACAAACTTTTGAAGATTGTTATAACAACGTTACTTCACTTGTTGTCGATCAACAAGTC…
		Protein	MEEVEIVIKTYQELGNSWSAIAAKLPGRTDNEVKNFFHAHLKKHLGLKNHDALLKTRKSRKQTKEDEKKNSTRGRLVLETSNNSSSLTTGVCSPCSSIITCEENQMMDPFVNFSQTFEDCYNNVTSLVVDQQVSDMENTCTNIGVAQPYSIPHGSAVNSFDQFDMNSFWIDVLGNI*
StMYB33	PGSC0003DMT400021501	CDS	ATGAATTATCTCCGCCCTGATGTTAAGAGAGGACCTTTTACCATGGAAGAAAGAGAAACAGTCATCAAAATGTATCAGCAACTTGGAAATAGATGGGCTACTATTGCTGGAAAATTGCCAGGAAGAACAGATAACGAAGTTAAAAACTTCTTTCACACACATCTAAAGAAGCATCTTGGACAGATAAAAAATAATAATAATAATAATATTGATGCCCCGGTGAAGTCTAGGAGGGCAAGAAAACCGAAGAAAAAGTCCAGCAAAGCTCAAGAAAAACCTCAATTATTTGTCGATATTTCTGAAACATGGAGTAACATGAACACTACTAATTTGATGATATCACCAATGGGTGGTTCTTCTTCACTATCGAGCAGTAGTATTATTACATTCGATCAAAAT…
		Protein	MNYLRPDVKRGPFTMEERETVIKMYQQLGNRWATIAGKLPGRTDNEVKNFFHTHLKKHLGQIKNNNNNNIDAPVKSRRARKPKKKSSKAQEKPQLFVDISETWSNMNTTNLMISPMGGSSSLSSSSIITFDQNEKIDEPNPMIDMEKTVLILESNPAATTTHHHQSSSHSNIDYFDQFVDNTSFWLYLLNDANRIIL*
StMYB32	PGSC0003DMT400021503	CDS	ATGGATGATTATCTCCGCCCTGATGTTAAGAGAGGACCTTTTACCATGGAAGAAAGAGAAACAGTCATCAAAATGCATCAGCAACATGGAAATAGATGGGCTACTATTGCTGGAAAATTGCCAGGAAGAACAGATAACGAAGTTAGAAACTTCTTTCACACACATCTAAAGAAGCATCTTGGACAAATAAATAATAATATTGATGCCCCGGTGAAGTCTAGGAGGGCAAGAAAATCGAAGAAAAAGTCCAGCAAACCTCAAGAAAAACCTCAATTATTTGTCGATATTTCTAAAACATGGAGTAACATGAACACTACTAATTTGATGATATCACCAATGGGTGGTTCTTCTTCACTATCGAGCAGTAGCATTATTACATTTGATCAAAATGAAAAGATT…
		Protein	MDDYLRPDVKRGPFTMEERETVIKMHQQHGNRWATIAGKLPGRTDNEVRNFFHTHLKKHLGQINNNIDAPVKSRRARKSKKKSSKPQEKPQLFVDISKTWSNMNTTNLMISPMGGSSSLSSSSIITFDQNEKIDEPNPMIDMEKMVILESNPAASTHHHQSSSHSNIDSFDQFVDTTSFWLHLLDDANRIIL*
StMYB31	PGSC0003DMT400022009	CDS	ATGGGGCGTCCTCCTTGTTGTGACAAAGCAAATGTGAAAAGAGGGCCTTGGACTGCTGAGGAAGATGCAAAAATCCTTGCTTATGTAGCCACTCATGGAATTGGCAACTGGACCTTGGTCCCTCAAAAAGCAGGTCTGAATAGGTGTGGAAAAAGCTGTAGGCTGAGATGGACCAATTATCTGCGTCCTGATCTTAAGCATGACAACTTCACACCTCAAGAAGAAGACTGCATCCTTGAGCTTCACAAAACCATAGGTAGCAGGTGGTCTTTAATAGCAAAGCAATTACCTGGAAGAACAGACAATGATGTCAAAAATTACTGGAATACAAAGCTCAAGAAAAAGCTAGTCAACATGGGAATTGATCCTGTAACACATAAACCATTTGCTCAGGTCTTT…
		Protein	MGRPPCCDKANVKRGPWTAEEDAKILAYVATHGIGNWTLVPQKAGLNRCGKSCRLRWTNYLRPDLKHDNFTPQEEDCILELHKTIGSRWSLIAKQLPGRTDNDVKNYWNTKLKKKLVNMGIDPVTHKPFAQVFAEYGKISGLPIQNATNHIQFYNNTNQNNQLFIFSNETSTPHHHLQQNYSTQIYTRETLQTLSFSEVSSTNSSFSSLQSQLPSSSSTSTSTWNDFILGDPLTSSGTHQTQGTFLSNQVEEMQPVEQPTCCPAMDSFVDTILARDKQMLMDFPPFLDVYLHY*
StMYB128	PGSC0003DMT400022402	CDS	ATGGGAAGAATTCCATGTTGTGAAAAGGACAATGTTAAGAGAGGGCAATGGACTCCTGAGGAAGATCACAAACTTTCATCTTACATTGCTCAACATGGAACTCGTAATTGGCGTCTCATTCCTAAACATGCTGGTTTACAAAGATGTGGAAAAAGTTGTAGATTGAGATGGACAAATTACCTTAGGCCTGATCTCAAACATGGTCAATTTTCAGAGGGAGAAGAGCAGACAATTGTCACACTTCACTCTGTTCTTGGCAATAGATGGTCTGTGATAGCTGCTCAACTTCCTGGTAGAACAGACAATGATGTGAAGAACCATTGGAACACAAAGCTCAAAAAGAAACTATCTGGGATGGGAATTGATCCAGTAACACACAAGCCATTTTCTCACTTAATA…
		Protein	MGRIPCCEKDNVKRGQWTPEEDHKLSSYIAQHGTRNWRLIPKHAGLQRCGKSCRLRWTNYLRPDLKHGQFSEGEEQTIVTLHSVLGNRWSVIAAQLPGRTDNDVKNHWNTKLKKKLSGMGIDPVTHKPFSHLISEIATTLSPPQVPHLAEAALGCFKDEMLHLLTKKRLGFQFHQQFTNMTITHNNAPSTSHVKHEENNNYKDNTIEKIKYGLSRAIKESDKNWETSVGGATSSNFHDNTGFSNYNFGNLLNDEEGSPWNQSLCSGSTCTAGGGELQQQQQNKKISNENCEDSGKEIVATTRNGSTTMFNSDCVLWDISSDDLMNPMV*
StMYB4	PGSC0003DMT400022599	CDS	ATGGATCATCAACATGTTAAAGCCGGTTTGAGCCGTGTAGATGCTAATAAGAATGAAGATGACATGGACCTCCGACGAGGTCCATGGACCGTTGAAGAAGACTTCACCCTCATGAATTATATCGCTCATCATGGTGAAGGTCGTTGGAATTCTCTCGCTCGTTGTGCTGGTAATTCATTTTATACTTATGTGTTTTATTTGTGTGATATTTTCTTGTGA
		Protein	MDHQHVKAGLSRVDANKNEDDMDLRRGPWTVEEDFTLMNYIAHHGEGRWNSLARCAGNSFYTYVFYLCDIFL*
StMYB3	PGSC0003DMT400022600	CDS	ATGGATCATCAACATGTTAAAGCCGGTTTGAGCCGTGTAGATGCTAATAAGAATGAAGATGACATGGACCTCCGACGAGGTCCATGGACCGTTGAAGAAGACTTCACCCTCATGAATTATATCGCTCATCATGGTGAAGGTCGTTGGAATTCTCTCGCTCGTTGTGCTGGTCTAAAGCGAACGGGGAAAAGTTGTAGACTAAGATGGTTGAATTATCTCCGGCCCGATGTACGACGTGGAAATATAACTCTTGAAGAACAACTTTTGATTCTGGAACTACATTCTCGTTGGGGCAATCGGTGGTCAAAAATTGCTCAACATTTGCCAGGAAGAACTGACAACGAGATAAAAAATTACTGGAGAACGCGAGTACAAAAACATGCCAAACAGCTTAAATGT…
		Protein	MDHQHVKAGLSRVDANKNEDDMDLRRGPWTVEEDFTLMNYIAHHGEGRWNSLARCAGLKRTGKSCRLRWLNYLRPDVRRGNITLEEQLLILELHSRWGNRWSKIAQHLPGRTDNEIKNYWRTRVQKHAKQLKCDVNSKQFKDTMRYLWMPRLVERIQAAAAGASTSKVIDPQTINPNMVQIDHNNNNTNSSTATASSENSFVSDLTDCCYNYPQQQQDYFQVNQSISSQLIGESLISPTGYFHHALEFQGAAAADMDHQQNTTQWMDGANFSDNLWNIEDMWFLQQQLNNNNNNNVV*
StMYB119	PGSC0003DMT400022771	CDS	ATGAGGGAGAGGCAACGGTGGCGAGCTGAAGAGGATGCTTTGTTGCGAGCATACGTGAGACAGTATGGACCAAAAGAATGGCACCTTGTATCACAGCGTATGAACACTCCCCTTAACAGGGACGCAAAGTCTTGTTTAGAAAGGTGGAAAAACTACCTCAAACCAGGGATTAAAAAGGGATCACTCACTGAAGACGAACAGCGTCTTGTTATCCAATTACAGGCTAAACACGGTAACAAATGGAAGAAAATAGCAGCTGAAGTACCAGGTCGAACTGCTAAAAGATTAGGAAAGTGGTGGGAAGTTTTCAAAGAGAAGCAACAGAGAGAGCAGAAAGAAAACAACAAGGTTGTTGATCCTGTAGACGAGGGAAAATACGATCACATTCTCGAAACCTTT…
		Protein	MRERQRWRAEEDALLRAYVRQYGPKEWHLVSQRMNTPLNRDAKSCLERWKNYLKPGIKKGSLTEDEQRLVIQLQAKHGNKWKKIAAEVPGRTAKRLGKWWEVFKEKQQREQKENNKVVDPVDEGKYDHILETFAEKIVKERSVPGLLMATSNGGFLHADASTPTPQNLLPPWLSNSTAPSTIRSSSPSVTLSLSPSTVPPTPTPGIPWLQTDRGPDNASLILSSFPHHGVAPPCGENPFITELAECCKDLDEGHRTWTAHKKEATWRLRRVELQLESEKASKVREKMEEIEAKMKALREEQKATLDRIEAEYKDQLAGLRRDAEAKEQKLAEQWTSKHMRLAKFLEQMGCQSRLAEPNGGR*
StMYB120	PGSC0003DMT400022772	CDS	ATGAGGGAGAGGCAACGGTGGCGAGCTGAAGAGGATGCTTTGTTGCGAGCATACGTGAGACAGTATGGACCAAAAGAATGGCACCTTGTATCACAGCGTATGAACACTCCCCTTAACAGGGACGCAAAGTCTTGTTTAGAAAGGTGGAAAAACTACCTCAAACCAGGGATTAAAAAGGGATCACTCACTGAAGACGAACAGCGTCTTGTTATCCAATTACAGGCTAAACACGGTAACAAATGGAAGAAAATAGCAGCTGAAGTACCAGGTCGAACTGCTAAAAGATTAGGAAAGTGGTGGGAAGTTTTCAAAGAGAAGCAACAGAGAGAGCAGAAAGAAAACAACAAGGTTGTTGATCCTGTAGACGAGGGAAAATACGATCACATTCTCGAAACCTTT…
		Protein	MRERQRWRAEEDALLRAYVRQYGPKEWHLVSQRMNTPLNRDAKSCLERWKNYLKPGIKKGSLTEDEQRLVIQLQAKHGNKWKKIAAEVPGRTAKRLGKWWEVFKEKQQREQKENNKVVDPVDEGKYDHILETFAEKIVKERSVPGLLMATSNGGFLHADASTPTPQNLLPPWLSNSTAPSTIRSSSPSVTLSLSPSTVPPTPTPGIPWLQTDRGPDNASLILSSFPHHGVAPPCGENPFITELAECCKDLDEGHRTWTAHKKEATWRLRRVELQLESEKASKVREKMEEIEAKMKALREEQKATLDRIEAEYKDQLAGLRRDAEAKEQKLAEQWTSKHMRLAKFLEQMGCQSRLAEPNGGR*
StMYB121	PGSC0003DMT400023012	CDS	ATGGATGAATTGAAAGTAGAAGAGTGCTGTACTGAGAATAAGCAATCAGCTGCTGCTTCGAGTTCGTCGGTTTCTGAAAATAGTGGTAGTGTTACTTTAAGGTCACCAGCAGTATCTAGCCCAACCCCTGCATCACCAACTCACAGGAGAACCACTGGTCCAATAAGGCGAGCAAAGGGTGGTTGGACTCCTGAGGAGGATGATACTTTGAAAAGGGCTGTTTCAGTTTACAGAGGGAAATGTTGGAAGAAAATAGCTGAGTTCTTCCCGGATAGATCGGAAGTGCAATGTCTGCATCGCTGGCAGAAGGTCATCAATCCAGAACTTGTTAAAGGACCCTGGACTCGGGAGGAGGATGATAAGATCATTGAACTGGTTGCTAAGTATGGGCCTATAAAA…
		Protein	MDELKVEECCTENKQSAAASSSSVSENSGSVTLRSPAVSSPTPASPTHRRTTGPIRRAKGGWTPEEDDTLKRAVSVYRGKCWKKIAEFFPDRSEVQCLHRWQKVINPELVKGPWTREEDDKIIELVAKYGPIKWSVIAKSLTGRIGKQCRERWHNHLNPNIKKDAWTLEEERALIDAHRIHGNKWAEIAKVLPGRTDNGIKNHWNSSLKKKLDFYVATGNLPPSTGTAKAEELLVWSNKTLEGAEVASSGTTDTCKIENGWQVAEISASNGGPQTESTDSEVVRLESQSPEEDAIQHIKPSTQSENRYEGWNIDSAVGRLQVFEAPFPCEIPTCGMLCYEPPRSESCIPLDSDLLNICRAQCESDASPSPSPNGFFTPPSTKGRSLCAQTPESVLRIAA…
StMYB7	PGSC0003DMT400023321	CDS	ATGGGAAGAACACCTTGTTGTGAAAAAGTAGGTATCAAGAGAGGCAGATGGACTGCAGAAGAAGATCAAATTCTCACTAATTATATTCTTTCTAATGGAGAAGGCTCTTGGAGGTCATTACCCAAAAATGCCGGATTATTGAGATGTGGAAAGAGTTGTAGACTAAGATGGATTAATTATTTGAGGTCTGACCTCAAGAGAGGGAACATTACTTCTCAAGAGGAAGATATAATCATAAAGTTACATGCAACTTTGGGTAACAGGTGGTCTCTTATAGCGGGACATTTATCAGGTAGAACAGACAATGAGATAAAAAATTATTGGAACTCTCATCTAAGTCGAAAAGTTGATAGCTTAAGGATACCAAGCGATGAGAAGTTGCCTAAAGCTGTAGTTGAT…
		Protein	MGRTPCCEKVGIKRGRWTAEEDQILTNYILSNGEGSWRSLPKNAGLLRCGKSCRLRWINYLRSDLKRGNITSQEEDIIIKLHATLGNRWSLIAGHLSGRTDNEIKNYWNSHLSRKVDSLRIPSDEKLPKAVVDLAKKGTLRPIKHCRKSSINRSKNKKSNLLEAKENSTCGPLSGIVPMPSTPNMEKEALCSANMPACDSAMELMQEDVAKVEVPNSWAGSIEAKGSLSSGTNFGVLTIFYCEI*
StMYB6	PGSC0003DMT400023322	CDS	ATGGGAAGAACACCTTGTTGTGAAAAAGTAGGTATCAAGAGAGGCAGATGGACTGCAGAAGAAGATCAAATTCTCACTAATTATATTCTTTCTAATGGAGAAGGCTCTTGGAGGTCATTACCCAAAAATGCCGGATTATTGAGATGTGGAAAGAGTTGTAGACTAAGATGGATTAATTATTTGAGGTCTGACCTCAAGAGAGGGAACATTACTTCTCAAGAGGAAGATATAATCATAAAGTTACATGCAACTTTGGGTAACAGGTGGTCTCTTATAGCGGGACATTTATCAGGTAGAACAGACAATGAGATAAAAAATTATTGGAACTCTCATCTAAGTCGAAAAGTTGATAGCTTAAGGATACCAAGCGATGAGAAGTTGCCTAAAGCTGTAGTTGAT…
		Protein	MGRTPCCEKVGIKRGRWTAEEDQILTNYILSNGEGSWRSLPKNAGLLRCGKSCRLRWINYLRSDLKRGNITSQEEDIIIKLHATLGNRWSLIAGHLSGRTDNEIKNYWNSHLSRKVDSLRIPSDEKLPKAVVDLAKKGTLRPIKHCRKSSINRSKNKKSNLLEAKENSTCGPLSGIVPMPSTPNMEKEALCSANMPACDSAMELMQEDVAKVEVPNSWAGSIEAKGSLSSDSGMEWPRLEEIMPDVVIDDDDMNPNFILNCLEEEVMSNNNAGNNYSCIDEGNKNISSDDKKSKLLMDWQDGDELVWPTPPWELETDIIPSWPQWDDTDTDLLQNCTNNNYEEATTMEINNQNHSAIVSWIFS*
StMYB83	PGSC0003DMT400028227	CDS	ATGACTCCTCAAGAAGAACGTCTTATTCTTGAACTCCACTCCAAATGGGGAAATAGATGGTCAAGAATTGCAATGAAATTACCAGGAAGAACTGATAATGAAATCAAGAATTACTGGAGAACTCATATGAGGAAAAAGGCTCATGATGAGAGGAAAAATAACGCGTCTAGTATTTCTCCATCTTCATCCTTCTCCAACTCTTCTTCTTTCTCATCTAATAGTCCTGATGTGGATTTCACGCCCATTAAGAAAAACAATGAAAGGAACTTCTACGATACGGGTGGATTTGAGAAAAAGAATGATGGTGACAAAATGAAGGTGTACTCCATGGATGAAATATGGAAAGATATTGAATTATCACAAGAAAGTGAAACAATGAATAATATTAAACCAATTATG…
		Protein	MTPQEERLILELHSKWGNRWSRIAMKLPGRTDNEIKNYWRTHMRKKAHDERKNNASSISPSSSFSNSSSFSSNSPDVDFTPIKKNNERNFYDTGGFEKKNDGDKMKVYSMDEIWKDIELSQESETMNNIKPIMPSPICNYCPNTLWMSNEEETKMFPQFYCLDNQDNTFFAG*
StMYB84	PGSC0003DMT400028230	CDS	ATGACTCCTCAAGAAGAACGTCTTATTCTTGAACTCCACTCCAAATGGGGAAATAGATGGTCAAGAATTGCAATGAAATTACCAGGAAGAACTGATAATGAAATCAAGAATTACTGGAGAACTCATATGAGGAAAAAGGCTCATGATGAGAGGAAAAATAACGCGTCTAGTATTTCTCCATCTTCATCCTTCTCCAACTCTTCTTCTTTCTCATCTAATAGTCCTGATGTGGATTTCACGCCCATTAAGAAAAACAATGAAAGGAACTTCTACGATACGGGTGGATTTGAGAAAAAGAATGATGGTGACAAAATGAAGGTGTACTCCATGGATGAAATATGGAAAGATATTGAATTATCACAAGAAAGTGAAACAATGAATAATATTAAACCAATTATG…
		Protein	MTPQEERLILELHSKWGNRWSRIAMKLPGRTDNEIKNYWRTHMRKKAHDERKNNASSISPSSSFSNSSSFSSNSPDVDFTPIKKNNERNFYDTGGFEKKNDGDKMKVYSMDEIWKDIELSQESETMNNIKPIMPSPICNYCPNTLWMSNEEETKMFPQFYCLDNQDNTFFAG*
StMYB82	PGSC0003DMT400028231	CDS	ATGACTCCACAAGAAGAACGTCTTATTCTTGAACTCCACTCCAAATGGGGAAATAGATGGTCAAGAATTGCAAGGGAAGTATCCGGGAGAACAGACAATGAAATAAAGAATTACTGGAGAACACACATGAGGAAGCAGGCTCAAGATGAGAGGAAGTTAAACAAAGCATCATCTAGTATTTCTCCATCTTCATCCTTCTCCAATACTTCATCTTTCTCGTCTAATAGTCCTGATGTGGATTTCACGCCCATTATGGAAAACAACGAAAGGAACTTCTACCCTACAGGTGGACTACAAAAGAAAGTTGTTGACCATGATAAAGGAAAAAACATGAAGGTGTACTCTATGGATGATATATGGAAAGACATTGAATTATCAGAAGAAAATGAAACAAAGAGT…
		Protein	MTPQEERLILELHSKWGNRWSRIAREVSGRTDNEIKNYWRTHMRKQAQDERKLNKASSSISPSSSFSNTSSFSSNSPDVDFTPIMENNERNFYPTGGLQKKVVDHDKGKNMKVYSMDDIWKDIELSEENETKSKQIMPSPIWDYCPNTLWMADDQEESKMFPMFYCLDNQDNTFLANKGLFV*
StMYB127	PGSC0003DMT400029235	CDS	ATGGGTAAAGGAAGAACAGCTTGTTGTGATAAAAGTAAAGTGAAGAAAGGGCCATGGACTACTTCTGAAGATTTGAAGCTTATTTCTTTCATACAAAAACATGGCCATGGCAATTGGCGTGCCCTTCCTAAACAAGCTGGGTTATTGAGGTGTGGGAAGAGTTGCCGGTTGAGGTGGATTAACTACCTAAGACCTGACGTAAAGAGAGGGAATTTCACCCCACAAGAAGAGGACACCATTATTAACCTACATCGCGCTTTTGGCAACAGGTGGTCAAAGATAGCATCTCATTTACCTGGAAGAACAGATAACGAGATTAAAAATGTGTGGAATACTCATTTGAAGAAGAGATTAGTAATGATGAAGAAAGAGGAATACAATTCTTCTTCATCATCAACT…
		Protein	MGKGRTACCDKSKVKKGPWTTSEDLKLISFIQKHGHGNWRALPKQAGLLRCGKSCRLRWINYLRPDVKRGNFTPQEEDTIINLHRAFGNRWSKIASHLPGRTDNEIKNVWNTHLKKRLVMMKKEEYNSSSSSTSTSSHQGQYMDNNSTTLESFSPTSSKANDQVMDFWEYMLDTSSTPTSINNLDHLDSYSNLDTTSEHHPQQLVDEFECQKWLTYLEIELELTTNNQQEDHQNNFMQL*
StMYB126	PGSC0003DMT400029257	CDS	ATGGGAAGAACACCTTGTTGTGACAAAAATGGACTTAAAAAAGGGCCATGGACCACAGAAGAAGATCAAAAGCTTATTGATTACATACAAAAAAATGGCTCTGGAAATTGGAGGATTCTTCCTAAGAATGCTGGGCTTCAAAGGTGTGGAAAGAGTTGTAGACTACGTTGGACTAATTATCTAAGGCCAGATATTAAAAGAGGAAAATTCTCTTTGGAAGAAGAAGAGACAATCATCCACTTGCATAGTATTCTTGGAAACAAGTGGTCTGCTATTGCTGCTCGTCTGCCTGGAAGGACTGATAACGAAATCAAGAATTATTGGAATACTCACATTCGAAAAAAGCTTTTGAGAATGGGAATTGATCCAATAACTCATAGCCCTCGTCTTGATCTTCTT…
		Protein	MGRTPCCDKNGLKKGPWTTEEDQKLIDYIQKNGSGNWRILPKNAGLQRCGKSCRLRWTNYLRPDIKRGKFSLEEEETIIHLHSILGNKWSAIAARLPGRTDNEIKNYWNTHIRKKLLRMGIDPITHSPRLDLLDLNSIFNPSLYNSNQLNNNLSRLLGVQSLINPEILRLANSLLSSHHQNQNFLLQSNFQENQLCNSNVQNQFNPFGQASLIQNPIQNISTCSHLNTPYVPFYSDTLVMQQPNVEQSLSNILNFNSQDFTLDSILPSLSTPSSTPTSLNSNSSTISEEERESYCSMLNFDNIPNILDVNEFM*
StMYB53	PGSC0003DMT400029953	CDS	ATGAGGATTATGATAAAGGGAGGAGTATGGAAGAACACGGAGGATGAGATTCTGAAGGCGGCTGTGATGAAGTATGGGAAGAATCAGTGGGCTCGTATTTCTTCTTTGCTTGTTCGTAAATCTGCTAAGCAGTGTAAAGCTCGCTGGTATGAATGGCTCGATCCTTCAATTAAGAAGACTGAATGGACTAGAGAGGAGGATGAAAAACTACTTCACCTTGCAAAACTCATGCCCACTCAATGGAGGACAATTGCGCCAATTGTTGGCCGTACACCATCACAGTGCCTTGAACGTTATGAGAAGCTTCTCGATGCAGCATGTACTAAGGATGAGAACTATGATCCTAATGATGATCCAAGAAAATTGAAGCCTGGAGAGATTGATCCTAACCCGGAATCC…
		Protein	MRIMIKGGVWKNTEDEILKAAVMKYGKNQWARISSLLVRKSAKQCKARWYEWLDPSIKKTEWTREEDEKLLHLAKLMPTQWRTIAPIVGRTPSQCLERYEKLLDAACTKDENYDPNDDPRKLKPGEIDPNPESKPARPDPVDMDEDEKEMLSEARARLANTRGKKAKRKAREKQLEEARRLASLQKRRELKAAGIDVRQRKRKRRGIDYNAEIPFEKKPPPGFYDITEEDRPVDQPKFPTTIEELEGERRVDKEARLRKQDVARNKIAERQDAPTSILHANKLNDPEAVRKRSKLNLPAPQIPDHELEAIAKIGIASDLIGGDELSEGNAATRALLANYAQTPQHAMTPMRTPQRTPSTKQDSIMMEAENQRRLTQSQTPLLGGDNPLLHPSDFSGVTP…
StMYB30	PGSC0003DMT400030946	CDS	ATGCTCCGTAAGCCAGAGAAGAAATCCAAGAAAAGCAATAAGAATGCTGCCACCGGTGGTCTTGGGGGAGAGAGTGATGAGTGTGAGGTTAAGAGAGAGAAAAAAAGAGAAGGTGGAAAAAATTCTGGAAAACCCAACAAAGTCAGTGATGAAGATGTTGTGAAATGTGTTGAGAAAGAGAAAAAGAATAAGCTGAAGAAAAGCTGCTTGAATGAGCCTTTTGACACCAAAACTAGTGCTCCTGCAAGTGCAACTGAAATGCGGGACAGTGACAAGGTAGTTGAGACCCTTGGTGAGGTCTCTGGTGGAGATGTTGTGGACGAGATTAGAAGGAAGAAGAAATCCAAGAAAAACATTAAGACTACCAACGGTGTAGAAATGACAAACACTGATATTAAA…
		Protein	MLRKPEKKSKKSNKNAATGGLGGESDECEVKREKKREGGKNSGKPNKVSDEDVVKCVEKEKKNKLKKSCLNEPFDTKTSAPASATEMRDSDKVVETLGEVSGGDVVDEIRRKKKSKKNIKTTNGVEMTNTDIKAKSDDSYIKRKKERKHGKHSRKFSEDSDEVASRTVEGNKSRKLKKSCGNELEKMHDTEDMQEDVAEVNEGDISSPIEMEEKNKTDKGNIKKRKRVNLGHNSEDPTHEKSEKRERFSGQVQIFPSLNDPSDENHEIEEENLLRGKRFSKLEDEVVKEAVHKYIEIHNLGEEGLKKVLNSRSYPEIKGCWKEIGRAIPYRPSTAVYSRGQILFRRSESRKWTEEEYEMVLKFQKEHGNKWRDLADELGKHRWHVKDTWRRLKHQNKGQ…
StMYB29	PGSC0003DMT400030947	CDS	ATGGGGGTTGATTATTACAAAGTATTGGGTGTTGATAAGAACGCTACTGATGATGATTTGAAGAAAGCTTATAGAAAACTCACCATGAAATGGCACCCTGATAAGAGCCCACAAAGCAAGAAAGAAGCTGAAGCTGAAGCTAAGTTCAAACACATCTCTGAGGCTTATGATGTGCTTAGCGACTCCCAGAAAAAAGCTGTGTATGACCAGTATGGTGAAGAAGGGCTGAAGGGTGGGGTACCACCACCTGGAGCTGGTGGCCCTGGTGCCGGTTCAACCTACTTTTCTACCGGGGAGGATATGCTCCGTAAGCCAGAGAAGAAATCCAAGAAAAGCAATAAGAATGCTGCCACCGGTGGTCTTGGGGGAGAGAGTGATGAGTGTGAGGTTAAGAGAGAG…
		Protein	MGVDYYKVLGVDKNATDDDLKKAYRKLTMKWHPDKSPQSKKEAEAEAKFKHISEAYDVLSDSQKKAVYDQYGEEGLKGGVPPPGAGGPGAGSTYFSTGEDMLRKPEKKSKKSNKNAATGGLGGESDECEVKREKKREGGKNSGKPNKVSDEDVVKCVEKEKKNKLKKSCLNEPFDTKTSAPASATEMRDSDKVVETLGEVSGGDVVDEIRRKKKSKKNIKTTNGVEMTNTDIKAKSDDSYIKRKKERKHGKHSRKFSEDSDEVASRTVEGNKSRKLKKSCGNELEKMHDTEDMQEDVAEVNEGDISSPIEMEEKNKTDKGNIKKRKRVNLGHNSEDPTHEKSEKRERFSGQVQIFPSLNDPSDENHEIEEENLLRGKRFSKLEDEVVKEAVHKYIEIHN…
StMYB73	PGSC0003DMT400031250	CDS	ATGGGAAGACAACCTTGTTGTGACAAAATAGGACTCAAAAGGGGTCCTTGGACAATTGAAGAAGATCATAGGCTTATGAATTTCATCCTCAATAATGGTATACAATGTTGGCGTCTTGTACCAAAATTAGCAGGGCTAATGAGATGTGGGAAGAGTTGTAGATTAAGATGGATAAATTATCTAAGGCCAGACCTCAAAAGAGGAGCACTTACTGAAGCAGAGGAAGACATGATCATCAAGCTTCATTCTCAACTTGGCAATAGGTGGTCGAAAATAGCAGGACATTTTCCAGGGCGTACAGACAACGAAATCAAGAATCATTGGAATACAAGAATCAAGAAGAAGCTAAAATTTCTTGGCATAGACCCTCTAACTCACAAGCCAATTGAAGAGATTAAT…
		Protein	MGRQPCCDKIGLKRGPWTIEEDHRLMNFILNNGIQCWRLVPKLAGLMRCGKSCRLRWINYLRPDLKRGALTEAEEDMIIKLHSQLGNRWSKIAGHFPGRTDNEIKNHWNTRIKKKLKFLGIDPLTHKPIEEINNDDIKQQVSEEINEKVMPEKTLEYTQEQQNSTSSSSINESNLEMFQNSHTLDMYYPGVEDPFQNWIASPIHNWDLFDNLQDNFL*
StMYB117	PGSC0003DMT400031607	CDS	ATGGGAAGAGCACCATGTTGTGTTAAAGAAGGATTACGTAAAGGGCCATGGTCTACTAAAGAAGATTTATTACTTACTAATTATATCAATCAATATGGTGAAGGCCAATGGAGATCTTTGCCTAAAAATGCTGGATTGCTTAGGTGTGGAAAAAGTTGTAGACTAAGATGGGTGAACTATTTGAAGCCAGGGATTAAAAGAGGAAATTTTAGTGAAGATGAAGAAGATCTTATAGTGAGATTACATTCACTTTTGGGTAATCGTTGGTCATTAATTGCCGGACGATTACCCGGCCGAACAGATAATGAAATCAAGAATTATTGGAATACGCATTTAATCAAGAAGCTCAAAAGCACGGGAATTGAACCAAAACCCCACAAGAATTTTACCAAAAAGGAG…
		Protein	MGRAPCCVKEGLRKGPWSTKEDLLLTNYINQYGEGQWRSLPKNAGLLRCGKSCRLRWVNYLKPGIKRGNFSEDEEDLIVRLHSLLGNRWSLIAGRLPGRTDNEIKNYWNTHLIKKLKSTGIEPKPHKNFTKKEKSRKKVGKKSNNEKFKGQIVQVEKIKVFAPKPIRISCGILRNNSFENDTLGTTTCSSNSNFEKVDVGKDKEKEVKLFPRELDFGELLEGDGFFDEILMGESCKFSNKVEMNDNMVEKVYEEYLLLLSEIQEDQKEQKFLM*
StMYB25	PGSC0003DMT400032930	CDS	ATGGGAAGACAACCTTGTTGTGATAGAGTTGGATTGAAGAGAGGTCCATGGACTATAGAAGAAGATCATAAGCTTGTCCATTTTATTCTTAATAACGGCATTCAGTGTTGGCGAACCGTTCCCAAGCTTGCAGGCTTGCAAAGATGCGGGAAAAGTTGTAGACTGAGATGGATTAATTATCTGAGACCTGATTTGAAAAGAGGAGCGCTATCTGAAGCTGAAGAGGATCAGATTATAGAGCTTCATGCTCGTCTTGGTAACAGGTGGTCTAAGATAGCATCGTATTTTCCAGGGAGGACAGATAACGAGATCAAAAACCATTGGAACACTCGGATTAAGAAGAGATTACATCTTATGGGAATAGACCCTTTAACTCACCAACCAATTGACAAGGAAAAA…
		Protein	MGRQPCCDRVGLKRGPWTIEEDHKLVHFILNNGIQCWRTVPKLAGLQRCGKSCRLRWINYLRPDLKRGALSEAEEDQIIELHARLGNRWSKIASYFPGRTDNEIKNHWNTRIKKRLHLMGIDPLTHQPIDKEKYQHESDDKTELLSTITETYDKRNETESFIENANDISLPNNMLSENINEELWNKSFKTMSTCYSPSISLEAEESINFSTTSNVAAAPAEEEDSVQQWMDSIFSCAINQLEEDLFLLRKYN*
StMYB37	PGSC0003DMT400034263	CDS	TCAGGTCTTTCAAAACCTGGGAAGAGTTGTAGACTTCGATGGATGAATTATCTCTGCCCTGATGTGAAGAGAGGACCTTTTACCATGGAAGAAAGAGAAACAGTCATCAAAATGTATCAGCAACTTGGAAATAGATGGGCAGCTATTGCTGGAAAATTGCCAGGAAGAACAGATAACGAAGTTAAAAACTTCTTTCACACACATCTAAAGAAACATCTTGGACAGAAAAATATTATTGATGCCCCCGGTGAAGTCTAG
		Protein	SGLSKPGKSCRLRWMNYLCPDVKRGPFTMEERETVIKMYQQLGNRWAAIAGKLPGRTDNEVKNFFHTHLKKHLGQKNIIDAPGEV*
StMYB132	PGSC0003DMT400034371	CDS	ATGTTTTTGTTTCCTTATGATAGGTGGTCGCTTATAGCAGGAAGATTACCAGGAAGAACAGATAACGAGATAAAAAATTATTGGAACACACATATAAGAAGAAAGCTTTTGAGTCGAGGTATTGATCCAACAACACATCGATCAATCAACGATCCTACTACAATACCAAAAGTTACAACCATTACTTTTGCTGCTGCTCATGAAAATATTAAAGATATTGATCAACAAGATGAGATGATAAATATCAAAACCGAATTCATTGAAACGAGCAAAGAATCAGATAATAATGAAAAAATTCAAGAAAAGTCATCATGTCTTCCTGACTTAAATCTTGAACTCAGAATTAGTCCTCCACATCATCAACAACATCGTCATCAACGTTCAAGCTCTTTATGTTTT…
		Protein	MFLFPYDRWSLIAGRLPGRTDNEIKNYWNTHIRRKLLSRGIDPTTHRSINDPTTIPKVTTITFAAAHENIKDIDQQDEMINIKTEFIETSKESDNNEKIQEKSSCLPDLNLELRISPPHHQQHRHQRSSSLCFTCSLGIQNSKDCSCGSESNGNGWSNNIVSMNIMAGYDFLGLKTNGLLDYRTLETK*
StMYB133	PGSC0003DMT400034372	CDS	ATGGGAAGGTCACCTTGTTGTGAGAAGGCACATACAAACAAAGGAGCATGGACTAAAGAAGAAGATGAAAGACTTATTTCTTACATTAGAACTCATGGTGAAGGTTGTTGGAGGTCTCTTCCTAAAGCTGCTGGACTTCTCCGATGCGGCAAAAGTTGTCGTCTCCGATGGATTAATTACTTGAGACCTGACCTTAAACGTGGTAACTTTTCTGAAGAAGAAGATGAACTCATTATCAAACTCCATAGCCTCCTTGGAAACAAGTGGTCGCTTATAGCAGGAAGATTACCAGGAAGAACAGATAACGAGATAAAAAATTATTGGAACACACATATAAGAAGAAAGCTTTTGAGTCGAGGTATTGATCCAACAACACATCGATCAATCAACGATCCTACT…
		Protein	MGRSPCCEKAHTNKGAWTKEEDERLISYIRTHGEGCWRSLPKAAGLLRCGKSCRLRWINYLRPDLKRGNFSEEEDELIIKLHSLLGNKWSLIAGRLPGRTDNEIKNYWNTHIRRKLLSRGIDPTTHRSINDPTTIPKVTTITFAAAHENIKDIDQQDEMINIKTEFIETSKESDNNEKIQEKSSCLPDLNLELRISPPHHQQHRHQRSSSLCFTCSLGIQNSKDCSCGSESNGNGWSNNIVSMNIMAGYDFLGLKTNGLLDYRTLETK*
StMYB27	PGSC0003DMT400034878	CDS	ATGGGCAGAGCACCTTGTTGTGAGAAAACGAGCTTGAAGAAAGGGCCATGGGATCACGAAGAAGATCAAATTCTCATCTCTTACATTAACAAAAATGGCCATAGCAATTGGCGTGCGCTCCCTAAACAAGCTGGATTATTGAGATGTGGAAAAAGTTGCAGATTGAGGTGGATGAATTATTTGAGTCCAGATATAAAGAGGGGAAATTTCACCAAAGAAGAAGAAGATAATATCATCAATTTACATGAAATTCTTGGCAATAGATGGTCAGCAATAGCAGCAAGATTACCGGGAAGAACAGATAATGAAATAAAAAATATTTGGCACACCCACTTGAAGAAAAGGCTAAAAGATTATCCGTCTCCTCAAAGCTTCAAAAGACACTCCAAAAAAATTAAT…
		Protein	MGRAPCCEKTSLKKGPWDHEEDQILISYINKNGHSNWRALPKQAGLLRCGKSCRLRWMNYLSPDIKRGNFTKEEEDNIINLHEILGNRWSAIAARLPGRTDNEIKNIWHTHLKKRLKDYPSPQSFKRHSKKINQINNCIHAPNSPEISSSETSVMTTNSSSIATFDTMIDDQIVIKHEEMDSSEYFVKIDESFWTDELSTENNFDFVTTTDGEEFQSLDIFNSTTIMEDDIDMDFLFNFFIKTEELSELPEL*
StMYB26	PGSC0003DMT400034879	CDS	ATGGGCAGAGCACCTTGTTGTGAGAAAACGAGCTTGAAGAAAGGGCCATGGGATCACGAAGAAGATCAAATTCTCATCTCTTACATTAACAAAAATGGCCATAGCAATTGGCGTGCGCTCCCTAAACAAGCTGGTAATTGCTTAAAAATTACGATATAA
		Protein	MGRAPCCEKTSLKKGPWDHEEDQILISYINKNGHSNWRALPKQAGNCLKITI*
StMYB153	PGSC0003DMT400035748	CDS	ATGGCAAGAACACGTTGTTACGACAAAAAAAGTGGATTAAAAAAGGGTACTTGGACACTTGAAGAAGATAAAAAATTAGCAGCTTATGTTACTAAATATGGCTGTTGGAATTGGCGTCAACTTCCAAAGTTTGCTGGATTATCAAGGTGTGGAAAGAGCTGCAGATTAAGATGGCTTAATTATCTCCAGCCAAATATTAAAAGAGGAAACTACTCTAGAGAAGAAGACCAGATCATCATGAAGCTTCATGCAGAAATTGGGAATAAATGGTCAGCGATTGCTATTCACTTACCAGGAAGATCAGACAATGAAATTAAAAATCACTGGCACACATCTCTCAAGAAAAGATCAAAACATGAATTAACATGCAATGGAAAAAAGAGAGAGGCAAATAATGTC…
		Protein	MARTRCYDKKSGLKKGTWTLEEDKKLAAYVTKYGCWNWRQLPKFAGLSRCGKSCRLRWLNYLQPNIKRGNYSREEDQIIMKLHAEIGNKWSAIAIHLPGRSDNEIKNHWHTSLKKRSKHELTCNGKKREANNVNKKSDEDQNITPNESCSEVSSCVTTDQNMENIMDGECEIIQEELFEESIGNFWTEPFLIDSFTSTTSSSEFCVPLEVEYGLFVSPFSPIMCYDEFLCS*
StMYB112	PGSC0003DMT400035941	CDS	ATGGTAAGGGCACCTTGTTGTGACAAGACCAAAGTGAAAAGGGGACAATGGTCTCCAGAGGAAGATGAAATTCTCAAGAATCACATCTTTAACCATGGAAATCCTGGCAGTTGGATTACCCTTCCTAAAAGAGCTGGTTCTGTTTCTTTACCTCTCATTTTTTATAATTTTATTAGTTATTTATGGAGTGTTATTGCATCTAAGCTTCCAGGAAGAACAGACAATGAAATCAAGAATTACTGGAATAGCAAGTTGAAGAAGAAGCTTTCAGCAAGAAAAGAAGCAATGAAATTACCAATTCCAAGTAGTGACTCTGCTGATAAAAACATGGTTGAAACAGTCGAAAAAAATCCAAGATTCACTAATCAAGAGGAGGACCACTCCAAGAGTTCACCTTCC…
		Protein	MVRAPCCDKTKVKRGQWSPEEDEILKNHIFNHGNPGSWITLPKRAGSVSLPLIFYNFISYLWSVIASKLPGRTDNEIKNYWNSKLKKKLSARKEAMKLPIPSSDSADKNMVETVEKNPRFTNQEEDHSKSSPSIEGSMSFGTCSSPLDDVAWFESFFPMDSNSSDGIWSTQQEEIDDFPSTLI*
StMYB152	PGSC0003DMT400036086	CDS	ATGGCCCCAAGTGGAGGAGGAGTGAATAAAAACAACGGGACATCAATATCGAGAAATCATAATGGAGGAGGAGGAGGACTAGGGGCAAGACAGTTAAAAAAAGGTCCATGGACAACAACGGAAGATGCGATTTTGATGGAGTATGTGAAGAAACACGGAGAAGGGAATTGGAACGCGGTTCAAAGAAATTCGGGTTTAATGAGATGTGGGAAGAGTTGTAGGTTAAGATGGGCGAATCATTTGAGGCCTCATCTAAAAAAAGGTGCATTTTCTTTGGAGGAAGAAAGGCTTATTGTGGAACTTCATGCAAAACTTGGAAACAAATGGGCTCGTATGGCTGCTCAGCTTCCCGGTAGAACAGACAATGAGATCAAGAATTATTGGAACACGAGGCTAAAG…
		Protein	MAPSGGGVNKNNGTSISRNHNGGGGGLGARQLKKGPWTTTEDAILMEYVKKHGEGNWNAVQRNSGLMRCGKSCRLRWANHLRPHLKKGAFSLEEERLIVELHAKLGNKWARMAAQLPGRTDNEIKNYWNTRLKRRQRAGLPIYPQDIQPQNYQQDQNQQQHSTNNIPSPFDNHQNSNYNNNSPLSLLDIFNPSTMKPSRNIIPHQYQFNNNPSSPFLTNTNNINNQVKFFRDPRVSLSLTLASSMKNSQLSSMVAPVPNNFSQGYSSSMPVPPLQHTYPNFTTTTRPYTAISSNPNGLILGMGIEHRSVQSSVPRNTSTLSDHADNNYAVNHGLSRGNSGLLEDLLEESHTLTRGEKIEENCPINENEDNNKGKLIWEEYGLTEEAADAILTEESTYNF…
StMYB136	PGSC0003DMT400036281	CDS	ATGACTTCACATGTAATGATCATGAGTACTCCTATGATGTGTACATTTTTGGGAGTAATAAGGAAAGGTTCATGGACTGAAGAAGAAGATATTCTTTTGAGGAAATGTATTGATAAATGGTCACTTATTGCTGGTAGACTTCCAGGAAGGACAGCTAACGATGTGAAAAACTATTGGAACACTAACCTTCTAAGGAAGCTAAATACTAGTACTAAATTTGCTCCTCAACCACAAGAAGGAATTAATACTAGTACTATTGCTCCTCAACCACAAGAAGGAATTAAGTATGGGCAAGCCAATGCCATAATAAGACCTCAACCTCAGAAATTCACAAGCTCCATGAAGATTAATGTCTCTTGGTGCAACAACAATAGTATGGTAAATAATGAAGAAGCATCG…
		Protein	MTSHVMIMSTPMMCTFLGVIRKGSWTEEEDILLRKCIDKWSLIAGRLPGRTANDVKNYWNTNLLRKLNTSTKFAPQPQEGINTSTIAPQPQEGIKYGQANAIIRPQPQKFTSSMKINVSWCNNNSMVNNEEASKDNNDMQWWANILENCNDIGEGEAERTLPSCKEINCNEIDKAPSLLHEGGNSMQQGQGDGGWDEFALDDIWNLLN*
StMYB137	PGSC0003DMT400036283	CDS	ATGTGTACATTTTTGGGAGTAATAAGGAAAGGTTCATGGACTGAAGAAGAAGATATTCTTTTGAGGAAATGTATTGATAAGTATGGAGAAGGAAAGTGGCATCTTGTTCCAACTAGAGCTGGATTAAACAGATGCAGAAAAAGTTGTAGACTGAGGTGGCTAAATTATCTAAGGCCACATATCAAGAGAGGTGACTTTGAACCAGATGAAGTGGATCTCATCTTGAGACTTCATAAGCTCTTAGGCAACCGGCAAGTTTATGTTTGA
		Protein	MCTFLGVIRKGSWTEEEDILLRKCIDKYGEGKWHLVPTRAGLNRCRKSCRLRWLNYLRPHIKRGDFEPDEVDLILRLHKLLGNRQVYV*
StMYB135	PGSC0003DMT400036284	CDS	ATGTGTAGGATTAAATCGATGTCGAAAGAGTTGCAGACTAAGGTGGCTAAATTATCTAAGGCCACATATCAAGAGAGGTGGTCACTTATTGCTGGTAGACTTCCAGGAAGGACAGCAAATGATGTGAAGAACTATTGGAACACTCACTTTCAAAAGAAGTTAAATATTATTGCTCCTCCTCCTCCTCCTCGCCCTCGTCCTAATCATCATCTACAGATTAAGCATAAGAGCATCACGGTTAATAAGAATGAAATAATAAGACCTCAACCTCGGAACTTCTCAAACGTTAAGAAGAATAATTCTCATTGGTGCAACAACAAAAGTATGATCACAAACACATTAGACAAAGACGACAAACGTTGCAAGGAAATCGTAGTAAATATTTCTGAGAAGCCAACA…
		Protein	MCRIKSMSKELQTKVAKLSKATYQERWSLIAGRLPGRTANDVKNYWNTHFQKKLNIIAPPPPPRPRPNHHLQIKHKSITVNKNEIIRPQPRNFSNVKKNNSHWCNNKSMITNTLDKDDKRCKEIVVNISEKPTGENTSSIDDGVQWWTNLLENCNEIEEEVAVTNFEKTPTMLLHEEISPPLINGEGNSMQQGQSHDWDDFSTDIDLWNLLN*
StMYB134	PGSC0003DMT400036286	CDS	ATGAATACTCCTATGTGTGCATCGTTGGGAGTTAGGAAAGGTTCGTGGACTGAACAAGAAGATTTTCTTTTAAGAAAATGCATTCAAATATATGGTGAAGGAAAGTGGCATCTTGTTCCTGCTAGGGCTGGATTAAATCGATGTCGAAAGAGTTGCAGACTAAGGTGGCTAAATTATCTAAGGCCACATATCAAGAGAGGTGACTTTGCTCCAGATGAAGTGGATCTCATCTTGAGACTTCATAAACTCTTAGGCAATAGGCAAGTCTATGTGTTTATTAGACTGCGATCATTTTATTCAAAAGTTTATGATGTTAGGGATTTATGA
		Protein	MNTPMCASLGVRKGSWTEQEDFLLRKCIQIYGEGKWHLVPARAGLNRCRKSCRLRWLNYLRPHIKRGDFAPDEVDLILRLHKLLGNRQVYVFIRLRSFYSKVYDVRDL*
StMYB38	PGSC0003DMT400037080	CDS	ATGGGATGCAAAGTGGCAGCTGAGAAGCCAAAGCAAAAGCACAAGAAGGGATTATGGTCCCCTGATGAAGATGATAGGCTCAAAAATTACATCATTAAACATGGTCATGGCTGTTGGAGCTCTGTTCCCATTAATGCTGGCTTGCAAAGAAATGGAAAGAGTTGTAGATTAAGGTGGATTAATTACTTAAGGCCTGGCTTAAAAAGAGGGGCATTTAGCTTAGAAGAGGAAGACACAATCTTGACTCTTCATGCCATGTTTGGCAACAAGTGGTCTCAGATTGCACAACACTTGCCTGGAAGAACAGATAACGAGATAAAGAATCACTGGCACTCGTATTTAAAGAAAAGAGTGTCCAAAATGGCAGAAAATGAAGGGCACACTAAATCTGGGAAAACA…
		Protein	MGCKVAAEKPKQKHKKGLWSPDEDDRLKNYIIKHGHGCWSSVPINAGLQRNGKSCRLRWINYLRPGLKRGAFSLEEEDTILTLHAMFGNKWSQIAQHLPGRTDNEIKNHWHSYLKKRVSKMAENEGHTKSGKTDSSPSLKKLTPQNSSLDSFEHIEGSLADSDQSVYPREPQKSNLPKVLFAEWLSLDQFNGQDFQNSGSFEPSKSNFGYNNAELHDIFMHSLPMNNDGSSSYGNGVNQEIHNDIFPPQLKFEDTMSGNGFEEFMSGEFNINDDVMYI*
StMYB63	PGSC0003DMT400037715	CDS	ATGTGTTACAGGTGGTCAAAGATTGCTCAGCATTTACCAGGAAGAACAGACAACGAAATCAAGAATTACTGGAGAACGAGGGTACAAAAACAAGCAAGACAACTTAAAGTTGATTCAAATAGCAAGAAGTTTGTTGAAGCAATCAAGAATCTATGGGTACCAAGATTACTTGAAAAAATGGAACAATGTTCTTCATCATCAATTGAGAAAAAACTTCCTAATTTACCCTTAATCAACAATAATCAAGAACCTTGTACAAAACACAACAAATCCCATGATACTAATAACAACCACAACACAACATGGGGTTCACTAGAAAATTCATTAGATTCAATGAATGTGTTGAATGAAAATTTGAATTCAATTCTTCAAGATGATGAATGTTATCATGTGGGAAGT…
		Protein	MCYRWSKIAQHLPGRTDNEIKNYWRTRVQKQARQLKVDSNSKKFVEAIKNLWVPRLLEKMEQCSSSSIEKKLPNLPLINNNQEPCTKHNKSHDTNNNHNTTWGSLENSLDSMNVLNENLNSILQDDECYHVGSFIQQPEHLTYQEMSISECEVAEANWLNDEGSLWNMDELWQFKKLGDVDI*
StMYB64	PGSC0003DMT400037716	CDS	ATGAGTAATGATAATAATAATAATAATTTATCAAATAAAGATGAATTATTTGAGCTAAGAAGAGGTCCATGGACTCTTGAAGAAGATAATCTTCTTATTCATTATATTTCTACTCATGATGAAGGTCGTTGGAATGCCTTAGCAAAATGTGCTGGATTGAAGAGAACAGGAAAAAGTTGTAGACTAAGGTGGCTGAATTATTTAAAACCAGATATTAAACGTGGAAATCTCACTCCACAAGAACAACTCTTAATTCTTGAACTTCACTCCAAATGGGGAAATAGGTGGTCAAAGATTGCTCAGCATTTACCAGGAAGAACAGACAACGAAATCAAGAATTACTGGAGAACGAGGGTACAAAAACAAGCAAGACAACTTAAAGTTGATTCAAATAGCAAG…
		Protein	MSNDNNNNNLSNKDELFELRRGPWTLEEDNLLIHYISTHDEGRWNALAKCAGLKRTGKSCRLRWLNYLKPDIKRGNLTPQEQLLILELHSKWGNRWSKIAQHLPGRTDNEIKNYWRTRVQKQARQLKVDSNSKKFVEAIKNLWVPRLLEKMEQCSSSSIEKKLPNLPLINNNQEPCTKHNKSHDTNNNHNTTWGSLENSLDSMNVLNENLNSILQDDECYHVGSFIQQPEHLTYQEMSISECEVAEANWLNDEGSLWNMDELWQFKKLGDVDI*
StMYB107	PGSC0003DMT400039029	CDS	ATGGTGAGAACACCTGGCTACGATGAAAATGGAAGGAAGAAGGGGACTTGGACTCCTGAAGAAGACAAGAAGTTAGAAGCATATATTACTAAATATGGCTGTTGGAACTGGCGCCAACTTCCCAATTATGCCGAACCAGCAAGGTGTGGAAAGAGCTACAGACTTCGATGGATGAATCACTTGAGGCCAAATGTTAAAAGAGGAAACTACACCAAAGAAGAAGATGAACTAATCTTGAACCTCCATGCTCAACTTGGAAATAGATGGTCGGCAATAGCTATTCACTTGCCAAGAAGATCAGACAACGAGATAAAGAATCATTGGCACACAACACTGAAGAAGCGCACTGATAGCTCAAGTGAAGGAAGCAAGAAATGCAATAATAAGAATAGTGGAAGT…
		Protein	MVRTPGYDENGRKKGTWTPEEDKKLEAYITKYGCWNWRQLPNYAEPARCGKSYRLRWMNHLRPNVKRGNYTKEEDELILNLHAQLGNRWSAIAIHLPRRSDNEIKNHWHTTLKKRTDSSSEGSKKCNNKNSGSNIKRKSSVENQNASANNNTHENIVLESSDWSPKESSSEELSSYQHDQHKLALEEISSGSFWTEPFEVDSFINSKIDFVAPSIDYYGLMCPPSPYIGHEFISSFDFDHYNY*
StMYB40	PGSC0003DMT400039506	CDS	ATGGTCCAAGGAGATGAGAAGGAGGGTATGCTTCGTAAGCTGGAGAAGAAATCCAAGAAAAGCCATAAGAATGCTGCCACCAGTGGTCTTGGAGGAGAGAGTGATGAGTGTGACGTCAAGAGAAAGAAAAAAAGAGAAGGTGGAAAACCCAACAAAGTCAGTGATGAAGATGTTGTGAAATGTGTTGAGAAAAAGAAAAAGAAAAAGAATAAGCTGAAGAAAAGCTGCTTGAATGAGCCTTTAGACACCAAAACTAGTGCAACTGAAATGCGGGACAATGACAAGGTAGTTGAGACCCTTGGTGAGGTCTCTGGTGGAGACGTTGTGGATGTGATTAGAAGGAAGAAGAAATCCAAGAAAAACGTTAAGACTATCAATGGTGTAGAAGTGACAAACACT…
		Protein	MVQGDEKEGMLRKLEKKSKKSHKNAATSGLGGESDECDVKRKKKREGGKPNKVSDEDVVKCVEKKKKKKNKLKKSCLNEPLDTKTSATEMRDNDKVVETLGEVSGGDVVDVIRRKKKSKKNVKTINGVEVTNTDIKAKSDDSDIKRKKERKHGKRSGKFREDSDKVASRIVEGNKSRKLKKSCGDELEKMHDTKDIQEDAAAEVNEGDISSPIEMEDKTKTDKGKIKKRKRIKLGHSSEDPIHEKSEKRVRFSGQVQIFPSLNDSSDEKHEIDEENLVHGKRFSKLEDEIIKEAVHKYIEVHNLGEEGLKKVLNSRSYPEIKGCWKEIGSALPYRPSKAFYSRAQVLFRRSESRKWTEEEYEMVRKFQKEHGNNWRVLADELGKHRWHVKDTWRRLKLP…
StMYB148	PGSC0003DMT400040147	CDS	ATGACTCCTCAAGAAGAACGTCTTGTTCTTGAACTTCACTCCAAATGGGGAAATAGATGGTCAAGAATTGCCCGAAAAATACCAGGGCGTACTGATAACGAAATTAAGAATTACTGGAGAACCCATATGAGGAAGAAAGCTCAAGAACAGAGGAAAAAGTCTTCTATTTCTCCATCTTCATCATCTTCTTCTTCTTCTATCACTCACGAAGAAAATGAAAGAAACTTCTACGATACGGGTGGAATCAAGCTCTTGCAAGTTGAAGGAGAAAAGAAATCTAGTGATCAAGAACAACATGGAAAAAGTATGAAAGTTTACTCTATGGATGAAATTTGGAAAGATATTGAATTATTAGAAGAAAATGAAGAAAAAATGAATAAACCAATTATGGGGTCTATT…
		Protein	MTPQEERLVLELHSKWGNRWSRIARKIPGRTDNEIKNYWRTHMRKKAQEQRKKSSISPSSSSSSSSITHEENERNFYDTGGIKLLQVEGEKKSSDQEQHGKSMKVYSMDEIWKDIELLEENEEKMNKPIMGSISPLWDYSLDSLWKDFDWSSFR*
StMYB149	PGSC0003DMT400040149	CDS	ATGGTGCAAGAAGAAATAATGAGAAGAGGTCCATGGACAGAAGAAGAAGATGTGCAGCTTTTATTTTATGTTAAATTATTTGGAGATCGACGATGGGATTTTCTTGCTAAAGTTTCAGGGTTGAAAAGAACAGGTAAGAGTTGTAGGTTACGTTGGGTTAATTATTTGAATCCTGATCTCAAACATGGAAAGATGACTCCTCAAGAAGAACGTCTTGTTCTTGAACTTCACTCCAAATGGGGAAATAGATGGTCAAGAATTGCCCGAAAAATACCAGGGCGTACTGATAACGAAATTAAGAATTACTGGAGAACCCATATGAGGAAGAAAGCTCAAGAACAGAGGAAAAAGTCTTCTATTTCTCCATCTTCATCATCTTCTTCTTCTTCTATCACTCAC…
		Protein	MVQEEIMRRGPWTEEEDVQLLFYVKLFGDRRWDFLAKVSGLKRTGKSCRLRWVNYLNPDLKHGKMTPQEERLVLELHSKWGNRWSRIARKIPGRTDNEIKNYWRTHMRKKAQEQRKKSSISPSSSSSSSSITHEENERNFYDTGGIKLLQVEGEKKSSDQEQHGKSMKVYSMDEIWKDIELLEENEEKMNKPIMGSISPLWDYSLDSLWKDFDWSSFR*
StMYB150	PGSC0003DMT400040150	CDS	ATGACTCCTCAAGAAGAACGTCTTGTTCTTGAACTTCACTCCAAATGGGGAAATAGATGGTCAAGAATTGCCCGAAAAATACCAGGGCGTACTGATAACGAAATTAAGAATTACTGGAGAACCCATATGAGGAAGAAAGCTCAAGAACAGAGGAAAAAGTCTTCTATTTCTCCATCTTCATCATCTTCTTCTTCTTCTATCACTCACGAAGAAAATGAAAGAAACTTCTACGATACGGGTGGAATCAAGCTCTTGCAAGTTGAAGGAGAAAAGAAATCTAGTGATCAAGAACAACATGGAAAAAGTATGAAAGTTTACTCTATGGATGAAATTTGGAAAGATATTGAATTATTAGAAGAAAATGAAGAAAAAATGAATAAACCAATTATGGGGTCTATT…
		Protein	MTPQEERLVLELHSKWGNRWSRIARKIPGRTDNEIKNYWRTHMRKKAQEQRKKSSISPSSSSSSSSITHEENERNFYDTGGIKLLQVEGEKKSSDQEQHGKSMKVYSMDEIWKDIELLEENEEKMNKPIMGSISPLWDYSLDSLWKDFDWSSFR*
StMYB143	PGSC0003DMT400040462	CDS	ATGGGGAGACAACCTTGTTGTGACAAAGTTGGATTGAAGAAAGGTCCATGGACAGCTGAGGAAGACAAGAAACTCATTAACTTCATTCTCAATAATGGACAATGTTGTTGGAGAGCTGTCCCTAAATTAGCAGGGCTATTGAGGTGTGGAAAGAGTTGTAGATTGAGATGGACAAATTATTTAAGACCAGATTTGAAGAGAGGACTTTTATCAGAATATGAAGAAAAAATGGTTATTGATCTTCATGCTCAACTTGGAAATAGGTGGTCAAAAATCGCCTCTCATTTACCTGGAAGAACAGATAATGAAATCAAGAACCATTGGAATACACACATCAAGAAGAAGTTGAAGAAAATGGGGATTGATCCAATCACTCACAAGCCACTCTCCACTATTACT…
		Protein	MGRQPCCDKVGLKKGPWTAEEDKKLINFILNNGQCCWRAVPKLAGLLRCGKSCRLRWTNYLRPDLKRGLLSEYEEKMVIDLHAQLGNRWSKIASHLPGRTDNEIKNHWNTHIKKKLKKMGIDPITHKPLSTITIDQTNTLEQGNQPIEEDKNQDILLAQMDIESSPIDQSTITEIKSEDDDNNNNNNNNNTMGTNCANNFDSTIVEVNNNGFCIDEVPLIEPHEILVQESTPSTSSSSFSSSSSSNILEDLKFLSSFDEWPLMENNNNNMGFGWEINNDFSSTLDFLLEDDHSDMMNNVTFDESWKFEQLL*
StMYB130	PGSC0003DMT400040774	CDS	ATGGGGAGACCTTGCTGTTACAAGCAGAAGCTGAGGAAAGGCCTTTGGTCCCCTGAGGAAGATGAGAAACTTATAAATCATATAACCAAATATGGTCATGGTTGTTGGAGTTCAGTCCCTAAACTAGCAGCTCTTCAGAGGTGTGGAAAGAGCTGCAGGCTTAGGTGGATTAACTACTTGAGACCTGACCTCAAAAGAGGAACATTCTCACAACAGGAAGAGAATTTGATCATTCAACTTCATTCACTTTTAGGGAACAAGTGGTCTCAGATTGCTTCTAGATTACCTGGAAGAACCGACAATGAAATCAAGAATTTATGGAACTCTTCTATTAAGAAGAAACTAAGGCAAAAAGGGATTGATCCAGACACTCATAATAAGCTTCTATCTGTAGTTGAG…
		Protein	MGRPCCYKQKLRKGLWSPEEDEKLINHITKYGHGCWSSVPKLAALQRCGKSCRLRWINYLRPDLKRGTFSQQEENLIIQLHSLLGNKWSQIASRLPGRTDNEIKNLWNSSIKKKLRQKGIDPDTHNKLLSVVENEEKVSAISMNIEKASEGSSELNFVESHENSNYGIQTDKPKSSLVTMTMDGYPSNTTTSAAPLTHEFFLERFVTTHETSTASCNKPLELASYLSFRQLNYGSNIGLSMNSNTNNLLFNSKNSEMFTHQFNSTITNDNILTSPIAAVASNDSMRNGNSTSIELQRNSSFFDSNAFSWGTADYDKSEKEANIHPSVTDPEDIKWFEYLHTQLLPGNAITNNQITQDLYSEKSSIQFTTQGSLSTWLQNHQQQPSLQTANIYNKHSQRI…
StMYB88	PGSC0003DMT400042007	CDS	ATGGGTAGAGCTCCTTGTTGTGAGAAAATGGGACTGAAGAAAGGGCCATGGTCTCCTGAAGAAGACAACATTCTCATATCTTACATTCAAAATAATGGACATTCCAATTGGCGTGCCCTCCCTAAACTTGCTGGACTATTGAGATGCGGAAAGAGTTGCAGACTGCGATGGACTAATTATTTGCGTCCAGATATAAAGAGAGGAAATTTCACCAAAGAAGAAGAAGACACCATAATCAAGCTTCATGAAAATCTTGGCAATAGATGGTCCGCAATAGCAGCAAGATTACCGGGACGAACAGATAATGAAATAAAAAATATTTGGCACACCAACTTGAAGAAAAAGCTCAAGAATTATCAGCTTTCTCAAAATTCCAAAAGACACTCCAAGATTAATCAT…
		Protein	MGRAPCCEKMGLKKGPWSPEEDNILISYIQNNGHSNWRALPKLAGLLRCGKSCRLRWTNYLRPDIKRGNFTKEEEDTIIKLHENLGNRWSAIAARLPGRTDNEIKNIWHTNLKKKLKNYQLSQNSKRHSKINHVSNKGPTPSESSNNSDFSTNSTSTKQHIKIAPNSPQLSSSEMSSVTLVVDDNQMVIIKEEKIESSSSEYFPKIDESFWTDELSTENNMVVGHDQEIQVREENVDIFTTSSKMEEDMDFWYNVFIKTGDLPELPEF*
StMYB124	PGSC0003DMT400044362	CDS	ATGGTTAGAGCTCCTTGTTGTGAGAAGATGGGGTTGAAGAAAGGGCCATGGACTCCGGAAGAAGATCAAATTCTCATCTCTTACATTCAATCAAATGGTCATGGCAATTGGAGAGCCCTCCCTAAACTAGCTGGATTATTGAGATGTGGAAAGAGTTGCAGACTTCGTTGGACAAATTATTTGCGTCCAGATATTAAAAGAGGAAATTTCACAAGAGAAGAAGAAGATAGCATTATTCAATTACATGAAATGCTTGGCAATAGATGGTCTGCGATAGCAGCTAGATTACCGGGACGAACAGATAATGAAATTAAGAATGTATGGCACACTCACTTGAAAAAAAGGCTTAAAAATTATCAGCCTCCTCAAAACTCCAAAAGACACTCAAAAAACAACAAT…
		Protein	MVRAPCCEKMGLKKGPWTPEEDQILISYIQSNGHGNWRALPKLAGLLRCGKSCRLRWTNYLRPDIKRGNFTREEEDSIIQLHEMLGNRWSAIAARLPGRTDNEIKNVWHTHLKKRLKNYQPPQNSKRHSKNNNDSKAPCTSQIALKSSNNFSNIQQDGPGLGSGPNSPQLSSSEMSTVTADSLAVTMGISNGSDQMDSSENFIPEIDESFWTDDLSTSGGEELQVQFPFHDMKQESVEMDVGAKLEDDMDFWYNVFIKSGDLLELPEF*
StMYB114	PGSC0003DMT400045182	CDS	ATGGGGAGATATCCATGTTGTAAAGTTGATGAAGATTTAAAGAAGGGGCCATGGACAAGTGAAGAAGATGAAAAATTAATGGATTTTATTTCAAAAAATGGCCATACTAATTGGCAATTAATTCCAAAAAAAGCAGGTTTAAATAGATGTGGCAAAAGTTGTAGATTAAGGTGGACTAATTACTTAAGGCCTGATATTAAAAGAGGAGAATTCTCAATTGAAGAAGAAGAAATCATCATCAACCTACATTCACTTCTTGGAAACAAGTGGTCAAGAATTGCAGCTCATCTTCCGGGAAGAACCGATAATGAAATCAAGAATTTCTACAACACTCATCTAAGGAAAAAACTACTAAGATTGGGAATTGACCCCAGGACTCATAAACCAATTTCTGACCTC…
		Protein	MGRYPCCKVDEDLKKGPWTSEEDEKLMDFISKNGHTNWQLIPKKAGLNRCGKSCRLRWTNYLRPDIKRGEFSIEEEEIIINLHSLLGNKWSRIAAHLPGRTDNEIKNFYNTHLRKKLLRLGIDPRTHKPISDLNLLINLSHQFTSKHNINHHLMNNNNPLAYALKLQAQVTEIAKIQQLVHSLFTPININNPLSTNFHENFATSSSHVITNNVATNTQFLNSLLVNSCGNIPNLDNSTSCISNSSELSNYQSELNSKVDNFEGLSNNSSKTQVDYNNSLPSLIAPSSPDQANDAHVNQDYDPNTLSQLNHEGIDDSFWNDIFP*
StMYB113	PGSC0003DMT400045183	CDS	ATGGGGAGATATCCATGTTGTAAAGTTGATGAAGATTTAAAGAAGGGGCCATGGACAAGTGAAGAAGATGAGAAATTGATGGATTATATTACAAAAAATGGCCATACTAATTGGCAATTAATTCCAAAAAAAGCAGGTTTAAATAGGTGGTCAAAAATTGCATCTCATCTTCCGGGAAGAACTGATAATGAAATCAAGAATTTATGGAATACGCATCTGAAGAAAAAACTTCTTAAGTCAGGAATTGATCCAGTAACACATCAACCAATAACTGATCCAAATTTACTTCTTAGCCTTTCTAATTTGATGAACCCTTTTGAATCTGCTCTTAGATTACAAGCTGAATTGACAGAAATAGCCAAAATCCATATTATTCAAAACATAATTCAAGTCCTAAAT…
		Protein	MGRYPCCKVDEDLKKGPWTSEEDEKLMDYITKNGHTNWQLIPKKAGLNRWSKIASHLPGRTDNEIKNLWNTHLKKKLLKSGIDPVTHQPITDPNLLLSLSNLMNPFESALRLQAELTEIAKIHIIQNIIQVLNTPPPTLIPSLQENNYPMQQCYNNIIAPYDQILTNEPSPISNNLSDNMVVNSSILENNMINIVDNNSEYSSLPSLVPVTPENSVPFDQQIIDMINPSYYDDFYALEKILDDEANII*
StMYB42	PGSC0003DMT400046600	CDS	ATGGAGTTTGATCATAGTAATAATCAAGATGTTTTTTGCACACCCCCTAAAGATTTTCTTCAAGATTTTCGTCACCTCGATCAAAATTTCATGATCGATATGAATAATATTTATGACCCGTTATTCGATCCACTCTCAAATCATGATGATAACTTCTCATCAATTGGTCAAGATTTCAATTTTGGTTATGAATTCAAGCCATTTGAGCAAAATGGTAGTGCAAGTGGTAGCACATTAGTCATGAAGAATTTTGAGAATTCTACGGATATGAATTACAACTTTATTTGTAATCAAGATATGAAGCCTATCAACTTCAATGTTGTGCCTGATGAAAGTTCATGTGTTACTAATACTATTGATACCAATGGTACTAATTATATTTATGATGATAAAGAAATT…
		Protein	MEFDHSNNQDVFCTPPKDFLQDFRHLDQNFMIDMNNIYDPLFDPLSNHDDNFSSIGQDFNFGYEFKPFEQNGSASGSTLVMKNFENSTDMNYNFICNQDMKPINFNVVPDESSCVTNTIDTNGTNYIYDDKEIDGRKNMKILSSSSSMRKIGRATRNKSKSVKGQWTIEEDRILIDLVERFGDRKWSQIAQVLKGRIGKQCRERWHNHLRPDIKKDLWTEEEDMILIKAHAEIGNKWAEIAKKLAGRTENSIKNHWNATKRRQFSRRKCRTKWPRPSSILQNYIKSLNFEKSNNNAGKSTEPIIEEVPANYDNFNDEFGLDNKLFDDLEIPYELMQDGEENHKELDLMDFDYSE*
StMYB41	PGSC0003DMT400046645	CDS	ATGGGGCGCCATTCTTGTAGTGTGAAGCAGAAGCTAAGGAAAGGATTGTGGTCACCTGAAGAAGATGAAAAATTATGCAATTATATCACCAATTTTGGTATTGGCTCATGGAGTTCAGTCCCTAAATTAGCAGGGTTGCAAAGATGTGGGAAAAGTTGCAGATTGAGATGGATAAATTACTTAAGGCCTGATCTTAAAAGAGGAATGTTCTCACAAGATGAAGAAGATAAGATAATTAGTCTCCATCAAGTTCTTGGAAACAGATGGGCACAAATTGCTGCGCAATTACCTGGGAGAACGGATAACGAGATAAAGAATTTCTGGAATTCGAGTTTGAAGAAGAAGTTAATGAAGCAGGGGATTGATCCAAATACCCACAAGCCACTGAAGGAGAATCAA…
		Protein	MGRHSCSVKQKLRKGLWSPEEDEKLCNYITNFGIGSWSSVPKLAGLQRCGKSCRLRWINYLRPDLKRGMFSQDEEDKIISLHQVLGNRWAQIAAQLPGRTDNEIKNFWNSSLKKKLMKQGIDPNTHKPLKENQVIKDEENCTNKTSMLQIPPHLNEMANGQFTESKQVFDLLFVPDFQSNSNPSEYNSEVLAQYHDQQSEFENNPNYVFCSASSVTKLEHGQMTETDFGSSSTSRMSSSNSSNMCSNQNTAGIQINGMSENSEALSWDIENKMESLFQYPYIGIKNEELKSSPSQERDQLYGNSTSGDFMSNYPLSSLTEEFKWG*
StMYB11	PGSC0003DMT400047076	CDS	ATGGGGAGGCATTCTTGTTGCTACAAACAGAAGTTAAGGAAAGGCCTTTGGTCTCCTGAAGAAGATGAGAAACTTATAAAGCATATTACTAAATTTGGTCATGGCTGTTGGAGCTCTGTCCCTAAACTAGCAGGTCTCCAGAGGTGTGGAAAAAGTTGTAGACTGAGGTGGATCAACTACTTGAGGCCTGATTTGAAAAGAGGGACATTCTCACAGGATGAAGAGAATTTGATCATTGAACTTCATGCAGTTCTTGGGAACAAGTGGTCGCAAATTGCAGCTAGATTGCCTGGAAGAACAGATAACGAGATAAAGAATCTGTGGAACTCTTCAATTAAGAAAAAGCTAAGGCAAAGAGGAATCGATCCGAATACTCACAAGCCACTTTCCGAAATAGAG…
		Protein	MGRHSCCYKQKLRKGLWSPEEDEKLIKHITKFGHGCWSSVPKLAGLQRCGKSCRLRWINYLRPDLKRGTFSQDEENLIIELHAVLGNKWSQIAARLPGRTDNEIKNLWNSSIKKKLRQRGIDPNTHKPLSEIESEEKASANSNNKNNDKVSESSNNEFNFVEGHENGFSTEKPIKPAVSSMINTLERYPLIHEANNIAPPTHEFFTTNCKSPDLSGYLSFHNYTPNTNNILFNTKNSSSAAAAADNLVSDHQFNCSNLPNATFSTMSNSILSTTISPLARTFNINKFQNWEACTISSNGSNNSNGTSNSIELQSNCSFFDNNAAAAFAWGSAAAADGSGKPEREEIKWSEYLQTPFSLGVNNNTIETHHQIPPHHELYDGETKSETQFMTQGSWLQNQT…
StMYB109	PGSC0003DMT400047219	CDS	ATGGGAAGATCACCATGTTGTGATAAAAATGGACTCAAAAAAGGTCCATGGACTCCAGAAGAAGATAATAAACTCATCCAATATATTCAACTTCATGGTCCTGGAAATTGGCGAACACTCCCTAAGAATGCTGGACTTCAAAGGTGTGGAAAGAGTTGTCGTCTTCGTTGGACGAATTACTTGAGACCTGATATTAAAAGAGGACGATTCTCATTTGATGAAGAAGAAACTATTATCCAACTTCATAGTGTTCTTGGCAACAAATGGTCAGCTATAGCAGCCCGTCTACCAGGGAGAACAGACAACGAAATCAAGAATTACTGGAACACCCACATTAGAAAAAGGCTTTTAAGGAATGGTATTGATCCAGTGACTCATAGTCCTCGTCTTGATTTATTA…
		Protein	MGRSPCCDKNGLKKGPWTPEEDNKLIQYIQLHGPGNWRTLPKNAGLQRCGKSCRLRWTNYLRPDIKRGRFSFDEEETIIQLHSVLGNKWSAIAARLPGRTDNEIKNYWNTHIRKRLLRNGIDPVTHSPRLDLLDLSSLLNSTQFNLSSLLGLQALVNPEVFRLAATLLASQNESTPELLLQKYQENNQMFNTQVQNQEGSELLLQKLQQNQILNSQLQNQTQFFQFQNQIQEIPNFTTQNVPCSSSLSQPMQLGHVEESYLMNGQMLPPQNYGYCNSDASDNSNFQSLNTNSSTQNFSLDSVLSTPTEDEKESYCSNLMKFEIPESLNFDDFM*
StMYB69	PGSC0003DMT400047379	CDS	ATGGGAAGGTTTGATAAAGAGGGATTGAAAAAAGGGCCATGGACTCCAGAAGAAGACCAAAAACTATTGTCTTTCATTGACAAACATGGTTGTGGTAGCTGGAGGGCTTTGCCTGCTAAAGCTGGTCTACAGAGATGTGGAAAGAGTTGTAGGCTAAGATGGATAAACTATCTGAGGCCTGATATCAAGAGAGGAAAATTCAGTTTACAAGAAGAGAGAACCATCATTCAACTTCATGCTCTTCTTGGAAACAGATGGTCAGCAATAGCAGCTTACTTGCCCAGCAGAACAGACAACGAGATAAAGAACTATTGGAATTCACGTCTGAAGAAGAGGTTAACCAAAATGGGAATTGATCCAATGACACACAAACCAAATGGTGAAGGCTCATCAAAATAT…
		Protein	MGRFDKEGLKKGPWTPEEDQKLLSFIDKHGCGSWRALPAKAGLQRCGKSCRLRWINYLRPDIKRGKFSLQEERTIIQLHALLGNRWSAIAAYLPSRTDNEIKNYWNSRLKKRLTKMGIDPMTHKPNGEGSSKYVANLSHMAEWESARLEAEARLVQKSKIFFNNNNNSHNYNINPSTISQQLPYYQQLPCLDILKAWQMTSTKLPTINDISHAILRNNSKNKKLDSSIPSSTTNIFANNAPTTTKVGDDHQNLHDLSTINSCFEDDHLQTELPSFMQEFSGLFPEYTQNSTNGLQVDNTMGSCSGDFEDNKLLINWNDFPNYMVNSPIDCIN*
StMYB68	PGSC0003DMT400047415	CDS	ATGTCATCAACATCATCATCTTGTTCTTGTTCTCCTATGGGTACTTCAATGGGGATGTTTTTTGCTGATATGAATTCACTCTCTATAAACACTCCAAAAAGTCTTGATGAGGGTAAAGGGAGGAGGAGGGGTTCTTGGGATTTTCAATTCTTGAATAAAGGGGGGTCTTTTTTTTCTTCTCAGAGTCTTGATGAAGCCCAAAATAGTGAAGAAAATAATGGGACTATTGATCTTAATGCTTCTTGTTTCAATGAAGAGAATCCAATTACAATGCATAGTACTTTTAACAGTAATAATAATAGTAGTAGTAGTGGTTGTGGTGGTAATAATGGCAAGGAAACAGAGAATGGACAATCAAAGCTTTGTGCTAGAGGTCATTGGAGACCAGCTGAAGATGCT…
		Protein	MSSTSSSCSCSPMGTSMGMFFADMNSLSINTPKSLDEGKGRRRGSWDFQFLNKGGSFFSSQSLDEAQNSEENNGTIDLNASCFNEENPITMHSTFNSNNNSSSSGCGGNNGKETENGQSKLCARGHWRPAEDAKLKELVAIYGPQNWNLIAEKLEGRSGKSCRLRWFNQLDPRINRRAFSEEEEERLMAAHRLYGNKWAMIARLFPGRTDNAVKNHWHVIMARKYREQSSAYRRRKMGQFVYRRSTTTVVEEAENSSGQNSVNHFAGTCSMKMNNDGPNGWVVYGPNGSPHMAASAGEAAATPSSTNNVPLYSPYSPFCAPPFDSLPAGHCGNEMMNILNQQAGRSWDRQREITHQHHQHSSNSLMMMNSMQQDQSQYVLQFPYVAQISSSSTEQGLVK…
StMYB70	PGSC0003DMT400047446	CDS	ATGGGAAGATCCAAATGTTGTGATGAAGAGGGATTGAAGAAAGGTCCATGGACACATGAAGAAGACCAAAAACTATTGTCTTTTATTGATAAACATGGTTGTGGTAGCTGGAGGGGTTTGCCTGCGAAAGCTGGTCTGCAAAGATGTGGGAAGAGTTGTAGGCTAAGATGGATAAACTATCTAAGACCTGATATCAAGAGAGGAAAATTCAGCTTACAAGAAGAAAGAACCATCATTCACCTTCATGCTCTTCTTGGAAATAGATGGTCAGCAATAGCAACTTACTTGCCAAGCAGAACAGACAACGAGATAAAAAACTATTGGAACTCCCGTCTGAAGAAGAGGTTAACCAAGATGGGAATTGATCCAATGACACACAAACCAAATGGTGCAGGCTCA…
		Protein	MGRSKCCDEEGLKKGPWTHEEDQKLLSFIDKHGCGSWRGLPAKAGLQRCGKSCRLRWINYLRPDIKRGKFSLQEERTIIHLHALLGNRWSAIATYLPSRTDNEIKNYWNSRLKKRLTKMGIDPMTHKPNGAGSSKYVANLSHMAEWESARLEAEARLVRKSKILFNSHNYNINPTTISQQLPYYQQLPCLDILKAWQMTSTKLPTINDISHAILLNNSRNKNLESSIPSTLNSSENIFANNVPTTTKVGDDHQNLHNLSTINSCFEDDQLQTELPTFMQEFSGVFPEYTQNSTNGLQMDNIMGSFYGDFEDNKLINWNNFPNYLVNSPIGSPVF*
StMYB146	PGSC0003DMT400047825	CDS	ATGGATTATCAAGATTTGCCTTTGTCTCAAGCAACCATGGAAAGTGATGAAACAAGCAACACTCCTTCAGATGATATCAGTAGTCTGCAAAGTGCTCGGCCTTTACATGGGAGGACGAGTGGTCCTAAGAGACGTTCCAGTCACTGGACTCCCGAAGAGGATGAAATCTTGCGCCAAGCTGTCCAACAGTTTAAGGGGAAAAGCTGGAAAAAAATTGCGGAATGTTTTAAGGATCGGTCAGATGTTCAATGCTTGCATAGGTGGCAGAAAGTTCTTGATCCCGAACTTGTCAAAGGTTCATGGTCTAAGGAGGCAGAGGAACTTGTCAGCCATGTCCTTATATTAGCTAATTTAACTCTTTCAACTTACGCGCAGGAAGATGATAAGCTAATCGGATTA…
		Protein	MDYQDLPLSQATMESDETSNTPSDDISSLQSARPLHGRTSGPKRRSSHWTPEEDEILRQAVQQFKGKSWKKIAECFKDRSDVQCLHRWQKVLDPELVKGSWSKEAEELVSHVLILANLTLSTYAQEDDKLIGLVNIHGPKKWSTIAQELAGRIGKQCRERWHNHLNPAINKEAWTQEEELTLIRAHEAHGNKWAELSKYLPGRSDNAIKNHWHSSVKKKRDSYIASGLLAQFPNVNHQNQSIPSSSVMLQQTSEDESVHKEGAEVEEFMECSQDSTLAGCPQSASDLGNTFVHIRENGRMSEEIIPEKDASSSAAPCPTYYTPAFEDVSCSMLKVPSELVDYNSLEQHTFSHDWGNSTGKDWQFNLDDFTEFIQESSGHYMHCLNGNENHDMVTNPLQN…
StMYB100	PGSC0003DMT400048261	CDS	ATGGGGAGAGCTCCATGTTGTGACAAAGCAAATGTGAAAAAAGGGCCATGGTCACCAGAAGAAGATGCAACACTAAAGGCATATATTGAAGAAAATGGCACTGGTAACAATTGGATTGCTCTTCCCCAAAAAATAGGGCTTAAGAGATGTGGGAAGAGTTGCAGGCTAAGATGGTTGAATTACTTAAGACCTAATATTAAACATGGTGGGTTTACTGAAGAAGAAGACAATATCATTTGTAGCCTCTATATTAGTATTGGCAGCAGGTGGTCTATAATAGCTGCACAACTTCCTGGAAGAACAGACAATGATATCAAGAATTACTGGAACACTAGACTAAAGAAGAAGCTTCTTGGAAAAAGAAAACAATCTCAAATGAATAGATTATTGCTTGCTAAT…
		Protein	MGRAPCCDKANVKKGPWSPEEDATLKAYIEENGTGNNWIALPQKIGLKRCGKSCRLRWLNYLRPNIKHGGFTEEEDNIICSLYISIGSRWSIIAAQLPGRTDNDIKNYWNTRLKKKLLGKRKQSQMNRLLLANGGQDLKDINGLEENPLLQNLSNSALERLQLHMQLQTLQNPLSFYNNPSLWPKLTPLQQKMIQTLQANGLNENQSPLYTPINPSENHPHELRQKVGINEFASTNFKMNDQVEKSSTINDFNNNQKNVLDTNIGQENKKEVQIQGIQGFTQLEIDNLILNNKGSIGLNMHSENQQIGSEFDCFKEMDDGSRDNMAWWSNDFDTNTASSSNSWGSSSNILQNSHEGMYQDYALGYNLQ*
StMYB44	PGSC0003DMT400050287	CDS	ATGGGAAGACCACCTTGCTGTGATAAAATTGGGGTGAAAAAAGGACCATGGACACCAGAAGAAGATATCATCTTGGTTTCATACATTCAACAACATGGTCCTGGTAACTGGAGAGCTGTTCCCAGTAATACTGGTTTGCTTAGATGCAGCAAAAGCTGTAGGCTCAGATGGACTAATTATCTCCGGCCCGGAATTAAACGTGGAAACTTCACTGAACATGAAGAAAAAATGATTATCCATCTCCAAGCTCTTCTAGGCAACAGATGGGCTGCGATTGCTTCGTATCTCCCACAAAGGACGGATAACGATATAAAAAACTACTGGAATACTCATCTGAGGAAAAAGCTGAAGAAACTTCAAGGGAATGATGAGAATAGTACTCAAGAAGGAACAACCTCA…
		Protein	MGRPPCCDKIGVKKGPWTPEEDIILVSYIQQHGPGNWRAVPSNTGLLRCSKSCRLRWTNYLRPGIKRGNFTEHEEKMIIHLQALLGNRWAAIASYLPQRTDNDIKNYWNTHLRKKLKKLQGNDENSTQEGTTSSSSQSNFSKGQWERRLQTDIHMARKALCEALSLDKSDSSANPISPIPAQQPVTGSSSYASSAENISRLLQNWMKDSPKSSELSRSTSETTQSSLNNPSIGSGSGSGSSPSEGTISAATPEGFDSFFSEGNAFTPEIFQVESKPNFPNVNSENGFLFQAESKPSLEESQVPLTLLEKWLFDDAINAPAQEEEFMGMGLGESADFF*
StMYB87	PGSC0003DMT400051510	CDS	ATGGATTATGTAAAGAAGGGAGCATGGTCTCCTGAAGAAGACCAAAAAATGATTGATTATATCATGCAATATCGTATTTGGAATTGGTCCCACATGCCCAAATTTGCAGGGCTATCAAGAACCGGAAAGAGTTGTAGACTCCGATGGATCAACTACTTGAAGCCTGATCTAAAGAAAGGACCTTTTAGCATGGAGGAGGTGGAAATTGTGTTTAGAATGTATCAATCACTTGGAAACAAGTGGTCAGCTATAGCTAAAGAATTGCCTGGAAGAACAGATAACGAAATCAAGAATTTCTACCATACACATTTAAAGAAGCACCATGGGAGAAAAGATGAAGTGAAACCTAAATCAAGGAAGAAAGCCAAACAATTAGAGATGAGTAATCAAAAGAAGCCT…
		Protein	MDYVKKGAWSPEEDQKMIDYIMQYRIWNWSHMPKFAGLSRTGKSCRLRWINYLKPDLKKGPFSMEEVEIVFRMYQSLGNKWSAIAKELPGRTDNEIKNFYHTHLKKHHGRKDEVKPKSRKKAKQLEMSNQKKPLITTCPNIEGPNDQSLDFTNSSSSSSYITFDENYEILETSNQDNDVTSIVNQVHDDDNIVILESNPESSTSSSSSSVDLHINDFMDVSVHSSNVVDFWLELYLAADNLKI*
StMYB86	PGSC0003DMT400051513	CDS	ATGGATTATGTAAAGAAGGGAGCATGGTCTCCTGAAGAAGACCAAAAACTGATTGATTATATCATGCAATATCGTATTTGGAATTGGTCCCACATGCCCAAATTTGCAGGGCTATCAAGAACTGGAAAGAGTTGTAGACTCCGATGGATCAACTACTTGAGGCCTGATCTAAAGAAAGGACCTTTTAGCATCGAGGAGGTGGAAATTGTGATCAGAATGTATCAATCACTTGGAAATAGGTGGTCAGCTATAGCTAAAGAATTGCCTGGAAGAACAGATAACGAAATCAAGAATTTCTACCATACACATTTAAAGAAGCACCTTGGGACAAAAGATGAAGTGAAACCTAAATCTAGGTCCAAAAAGGTGAATAAAGCTAAACAAATAGAGATGAGTACT…
		Protein	MDYVKKGAWSPEEDQKLIDYIMQYRIWNWSHMPKFAGLSRTGKSCRLRWINYLRPDLKKGPFSIEEVEIVIRMYQSLGNRWSAIAKELPGRTDNEIKNFYHTHLKKHLGTKDEVKPKSRSKKVNKAKQIEMSTQKKPLITTCPNIEGPNDQTLDFTNSSSSSSYITFDENYEILGFLKTLDQDNDVTSIVNQVDDENIVILESNPDSTTTSSSSVDLYMKDFMDVSVHSSIVDFWLELYMAADNLKI*
StMYB99	PGSC0003DMT400051682	CDS	ATGGGGAGATCTCCTTGCTGTGAGAAATTGGGGTTGAAAAGAGGTCCATGGAGCAAAGAAGAAGATGATTTACTCATCAATTACATTAAAAAAAATGGTCATCCTAATTGGCGTGCACTTCCCAAACTTGCAGGTCTATTAAGGTGCGGAAAAAGTTGCAGGCTTCGATGGACTAATTACTTGAGACCTGATATTAAGAGAGGCAATTTTACTCATCAAGAAGAAGATACCATTATCAAGTTGCATCAAGTTCTTGGAAACAGTTGGTCTGCTATTGCAGCAAGATTACCCGGAAGAACAGATAATGAAATAAAAAACATTTGGCATACTCGTCTGAAGAAAAAAATGAATGAATCTCAGCCTCAAGAAACTCCAGATATACAATCGGAGCCCGAAAAT…
		Protein	MGRSPCCEKLGLKRGPWSKEEDDLLINYIKKNGHPNWRALPKLAGLLRCGKSCRLRWTNYLRPDIKRGNFTHQEEDTIIKLHQVLGNSWSAIAARLPGRTDNEIKNIWHTRLKKKMNESQPQETPDIQSEPENSNVDIHLEEANNSKDNNSEISSPKINTEIQQQPSSSSSTSSSSEYSYSNTIATSSESRNQIMSDNLLEVDDDIWSEVVWAPVDDNYLDLSLMEDNYQINCSFNDNWFWDDLFTRSNELMLELPEL*
StMYB118	PGSC0003DMT400052395	CDS	ATGGAAAACGATACACCGGAAGTTCAAGAAGTGAGCGTCGCCGTTGATGGTTTTCACGGCGGAGGAATTGGGGATGCCTCCGTCGGCGGCGGCGGCGGTGGTGGTGTTGATGGCGGTGATGAAGAGGAAGTGTTGATGCTAGAGGACGGAAGTGGAAGCAGTGACCAACTGAGAAAGAAAACGGCAGACCGTGTTAAAGGACCATGGTCACCTGAAGAAGACGCTATACTTAGTCGTTTGGTAAGCAATTTTGGGGCGAGGAATTGGAGTTTGATCGCTCGTGGAATTCCCGGTAGATCGGGGAAATCGTGCCGGTTGCGGTGGTGTAATCAGCTTGACCCTGCCGTTAAACGCAAACCCTTTACCGATGAAGAAGATCGGATTATCCTTCAGGCCCAT…
		Protein	MENDTPEVQEVSVAVDGFHGGGIGDASVGGGGGGGVDGGDEEEVLMLEDGSGSSDQLRKKTADRVKGPWSPEEDAILSRLVSNFGARNWSLIARGIPGRSGKSCRLRWCNQLDPAVKRKPFTDEEDRIILQAHAIHGNKWASIARLLPGRTDNAIKNHWNSTLRRRCAEHGKLRSDSSNILDDVSAGKSKASSEETQSCGDVNSLKAIEGKDVSSQENQVANHYEDRSQEEVQWSDVANDPRTLFRPVARISAFSVYGSLNVPESQLQTPRLIPIQAPDLGISKLLEGAFTDRLVPHQCGHGCCGNVNQEINRSSLLGPEFVDYAEPPSFSSHELAALATEISNVAWYKSGLENSSIEVNFNPTTRAGCGTSHLPSRQF*
StMYB18	PGSC0003DMT400055148	CDS	ATGGGTAGAGCTCCCTGCTGTGACAAAGCCAATGTCAAGAGAGGACCATGGTCACCTGAAGAAGATTCAAAACTCAAGGCCTATATTGAGCAACATGGAACTGGTGGTAATTGGATTACCCTTCCCCAGAAAGTAGGTCTCAAGAGATGTGGGAAGAGTTGTCGGCTTAGATGGCTGAATTATCTCCGGCCAAATATCAAGCACGGAGAGTTCACTGATGAGGAAGACAACATAATCTGTACTCTCTACATGAGTATCGGTAGTAGGTGGTCAATTATTGCTGCACAATTACCTGGGCGAACGGATAATGATATCAAGAACTACTGGAACACGAGGTTGAAGAAAAAACTACTACTATGCAATAAGCAGCGAAAGGATCATCGGCCACGGACCGGATCA…
		Protein	MGRAPCCDKANVKRGPWSPEEDSKLKAYIEQHGTGGNWITLPQKVGLKRCGKSCRLRWLNYLRPNIKHGEFTDEEDNIICTLYMSIGSRWSIIAAQLPGRTDNDIKNYWNTRLKKKLLLCNKQRKDHRPRTGSYINHNKLEMMKEHENFFATHQTINNTYSWPSQQILFSTLIAPQNHDLAESSSANSHNFQYSTTDQVYFSQDQLCQISSTNQLASMNLVNGNTCNSSVMISNGYYPSNGVVINNGLQEYNNYNSVGLDHDALNSTHSQQVDKSVLEMVNSSTISTTSQDQSTSWEELSPLVNYPPSVFETVSPYYVFEEQRYMGLLKQ*
StMYB74	PGSC0003DMT400055763	CDS	ATGGGGAGAACACCATGTTGTGAGAAGAAAGGTTTAAAGAAAGGGCCATGGACACCTGAGGAAGATGAAAAGCTTGTTGAGTATATCAAGAATCATGGTCATGGTAGTTGGCGTTCTCTTCCACATCTTGCAGGTCTTGCTCGTTGCGGAAAGAGTTGCCGTCTTAGATGGACAAATTATCTAAGGCCAGACATAAAAAGAGGTCCCTTTAGCCATGATGAAGAAAAGCTTGTCATACAGTTACATGGAATTCTTGGCAACAGATGGGCTGCGATTGCATCGCAACTGCCTGGAAGGACCGATAATGAGATCAAGAACTTATGGAATACTCACCTGAAGAAACGCCTACTTTCCATGGGCGTTGATCCTCAGACTCATGAACCCTCTTCAGCACCTAAT…
		Protein	MGRTPCCEKKGLKKGPWTPEEDEKLVEYIKNHGHGSWRSLPHLAGLARCGKSCRLRWTNYLRPDIKRGPFSHDEEKLVIQLHGILGNRWAAIASQLPGRTDNEIKNLWNTHLKKRLLSMGVDPQTHEPSSAPNGLMITPPTSLAARHMAQWESARLEAEARLSRESQPLVPSSVGRSGTDYFLRIWNSEVGEAFRKLNKKEGRTTCESSASQASSSTKFGSTSGVTTEMDVSFAAYQNEDTEWKNSQPYTEDVLQGYDDTSSSSGLEDSSESALQLLLDFPSNNDMSFLEHSDTYSLYPEFLSERSFKCSSAEHEVGFL*
StMYB16	PGSC0003DMT400057690	CDS	ATGGGCAGAGCTCCTTGTTGTGACAAAAATGGACTTAAAAAAGGTCCATGGACACCTGAAGAAGATCAAAAGCTCATTGATTACATTCAAAAACATGGATATGGTAATTGGAGGACTCTTCCAAAGAATGCTGGGCTTCAAAGATGTGGAAAGAGTTGTAGGCTTCGTTGGACTAATTATCTAAGGCCAGATATTAAAAGAGGAAGGTTTTCTTTTGAAGAAGAAGAGACTATCATTCAACTACACAGTATTTTAGGCAACAAGTGGTCTGCTATTGCTGCACGTTTACCTGGTAGAACTGACAACGAAATCAAAAACTATTGGAATACACACATCAGGAAAAGGCTTTTGAGAATGGGGATTGATCCAGTGACACACAGTCCACGCCTTGATCTTCTT…
		Protein	MGRAPCCDKNGLKKGPWTPEEDQKLIDYIQKHGYGNWRTLPKNAGLQRCGKSCRLRWTNYLRPDIKRGRFSFEEEETIIQLHSILGNKWSAIAARLPGRTDNEIKNYWNTHIRKRLLRMGIDPVTHSPRLDLLDLSSILNHSIYNNSSHHQMNLSRLLGHVQPLVNPEVLRLATSLLSSQRQNSNNFLIPNNQICQNQLPQMVQSNQIQAPIQDFPTCTTISTTPCVPFSSHEAQLMQPPTTKMEDFSSNLENFSNSQNNCQVINDEWQLSNGVTDDYFPLQNYGYYDPLTSDGSTFQSNENNNNNFNFQSVVLSNLSTPSSSPTPLNSNSTYFNNSSSTTTEDERDSYCSNMLNFDNIPNIWDSTNEFM*
StMYB2	PGSC0003DMT400058425	CDS	ATGAGCATCACAAGTGAAACCGAGGAAAGGATGACATCCAAAGTTGACATGGATTCACCAGATGAAGCTAGCGGTGGAGATTTAGGAGAAAGTGTACCACTTAAAAAAGGTCCCTGGACTTCTGCGGAAGATGTGATTTTAGTGGATTATGTCATGACACATGGTGAGGGGAACTGGAATGCTGTGCAGAGGCATTCAGGACTTGCTCGTTGTGGTAAAAGTTGCCGTTTGCGGTGGGCAAATCACCTGAGACCAGATTTAAAGAAAGGTGCATTCACCCCAGAGGAAGAGCAGCGGATAGTTGAACTGCATGCTAAAATGGGAAATAAATGGGCACGAATGGCTGTTGAGCTGCCTGGCCGCACAGATAATGAGATAAAGAACTATTGGAACACCAGA…
		Protein	MSITSETEERMTSKVDMDSPDEASGGDLGESVPLKKGPWTSAEDVILVDYVMTHGEGNWNAVQRHSGLARCGKSCRLRWANHLRPDLKKGAFTPEEEQRIVELHAKMGNKWARMAVELPGRTDNEIKNYWNTRIKRRQRAGLPIYPPDISFLVSQNKQNEELGAFSSADAQNSDVLGINNFEIPAVEFKKLELNHLLYPPQLADIPARSLLNDPVNNFLAQGHRAPYSSTYFLSTTYPSKRMRGSESVFSGSNSDLLNSLQYQNDSSLLAQPLGFSSYSHNLTYDDNRSFSSVVPGGHAYLNGNSSSEPTWAMKLELPSLQNQTENWGSPHLALPSLDSVDILIQSPPAGHSESGSLSPSNSGLLDAVLHESQTMNASHDNSHQGNETSGVAVNNSCPD…
StMYB1	PGSC0003DMT400058426	CDS	ATGAGCATCACAAGTGAAACCGAGGAAAGGATGACATCCAAAGTTGACATGGATTCACCAGATGAAGCTAGCGGTGGAGATTTAGGAGAAAGTGTACCACTTAAAAAAGGTCCCTGGACTTCTGCGGAAGATGTGATTTTAGTGGATTATGTCATGACACATGGTGAGGGGAACTGGAATGCTGTGCAGAGGCATTCAGGACTTGCTCGTTGTGGTAAAAGTTGCCGTTTGCGGTGGGCAAATCACCTGAGACCAGATTTAAAGAAAGGTGCATTCACCCCAGAGGAAGAGCAGCGGATAGTTGAACTGCATGCTAAAATGGGAAATAAATGGGCACGAATGGCTGTTGAGCTGCCTGGCCGCACAGATAATGAGATAAAGAACTATTGGAACACCAGA…
		Protein	MSITSETEERMTSKVDMDSPDEASGGDLGESVPLKKGPWTSAEDVILVDYVMTHGEGNWNAVQRHSGLARCGKSCRLRWANHLRPDLKKGAFTPEEEQRIVELHAKMGNKWARMAVELPGRTDNEIKNYWNTRIKRRQRAGLPIYPPDISFLVSQNKQNEELGAFSSADAQNSDVLGINNFEIPAVEFKKLELNHLLYPPQLADIPARSLLNDPVNNFLAQGHRAPYSSTYFLSTTYPSKRMRGSESVFSGSNSDLLNSLQYQNDSSLLAQPLGFSSYSHNLTYDDNRSFSSVVPGGHAYLNGNSSSEPTWAMKLELPSLQNQTENWGSPHLALPSLDSVDILIQSPPAGHSESGSLSPSNSGLLDAVLHESQTMNASHDNSHQGNETSGVAVNNSCPD…
StMYB79	PGSC0003DMT400060168	CDS	ATGGTAAGAGCTCCATGTTGTGAGAAAATGGGATTGAAGAAAGGGCCATGGACTCAAGAAGAAGATCAAATTTTGATAACTTTTATTCAAAAATATGGACATGAAAATTGGAGGGCACTTCCTAAACAAGCAGGTTTGTTAAGATGTGGAAAAAGTTGTAGATTAAGGTGGACAAATTACTTAAGGCCAGATATTAAAAGAGGAAACTTTAGTGAGGAAGAAGAACAAATCATCATTAAGCTACATCAACTTCTTGGAAACAGATGGTCTGCAATTGCATCAAGATTGCCAGGAAGAACAGATAACGAAATCAAGAATTTTTGGCACACTCACTTGAAGAAAAGATTAGAATTAAAACAACACAATGATCTACCATCCACTATAACAAATGTATCACAA…
		Protein	MVRAPCCEKMGLKKGPWTQEEDQILITFIQKYGHENWRALPKQAGLLRCGKSCRLRWTNYLRPDIKRGNFSEEEEQIIIKLHQLLGNRWSAIASRLPGRTDNEIKNFWHTHLKKRLELKQHNDLPSTITNVSQILDQHIPSNYLQDSQNIVAYHPTYYHDQEDIQESNSSSHHDTQSNKEENMQYSTNNEHGDMTSFNNDMVFWYNVFMSSGNNVSDEIS*
StMYB78	PGSC0003DMT400060236	CDS	ATGGTGAAGGCACCTTGTTGTGAAAATTTTGGGCTAAAAAAAGGAAAATGGACAGATGAAGAAGATGAATTATTAGTGAAGTATATTCAAGTTAATGGAGAAGGTTCATGGAGGTCTCTTCCCAAAAATGCTGGTTTATCAAGATGTGGAAAGAGTTGCAGATTAAGATGGACAAATTATTTGAGACCAAATTTGAAGAGAGGCAAATTTACTGCAGAAGAAGATGAAATCATTGTCAAATTGCATAGCACCTTGGGAAATAGGTGGTCTTCGATAGCCCAACTTTTGTCTGGACGAACAGATAATGATATAAAGAACTATTGGAATTCCAACTTACGTAGGAGAATTTACACCTTTAGAAATCTCAAAGAGCTTATTAAAACCACTGCAAATGTACCG…
		Protein	MVKAPCCENFGLKKGKWTDEEDELLVKYIQVNGEGSWRSLPKNAGLSRCGKSCRLRWTNYLRPNLKRGKFTAEEDEIIVKLHSTLGNRWSSIAQLLSGRTDNDIKNYWNSNLRRRIYTFRNLKELIKTTANVPKIVVDGSCGESSIKQGTTIGSEGGSIESFLPEKNIVDDIGSPRKNNSSLCDDSRGDTTLSEGRSIESLLPEDNIVVDRGSTRKSDSSCLGSKDEAMWSEGNSIESLLPKNYNVDIGSLRKSNSLCPRDKDDATWLGVGLIESLLSEDIETNSSCSRGMSNATWSEENSIESLLVENYVVDIGSNQETNFSCLEGKDGATWSEEGVSFESLLLENIETNSACHNWFEESSIESFLLESYIVDIVCNRETNSSYLEDPAMWSEEGSSI…
StMYB28	PGSC0003DMT400061864	CDS	ATGGGGGATGTTTTTACGAAGGTTGGAGGTGAAGATGAAGCATGTCGGAGGCTGGAATTTTGCATTCAAGGTTTGTTCGTCGTACTTCTGAAAGCTAGGTTCATGTCTGAGCTCGATATCCAAGTCCCTACCACCTTTGACGAAAATCGTTTATTTCTCTGTTTTCGAGTAATTACTGATTGGAATAACATGGCTTGTATCATGTGGACAGATCCGTTTGCTGATGCAAATGCTCAGAACTCAGGCGCTGGTGCGAAGGAGTATGTGCATATCCGCGTTCAGCAGAGAAATGGAAGGAAAAGTCTGACTACCGTTCAAGGCCTAAAGAAAGAATTCAGCTACAACAAGATTCTCAAGGACCTCAAGAAGGAGTTCTGCTGCAATGGTACCGTTGTGCAA…
		Protein	MGDVFTKVGGEDEACRRLEFCIQGLFVVLLKARFMSELDIQVPTTFDENRLFLCFRVITDWNNMACIMWTDPFADANAQNSGAGAKEYVHIRVQQRNGRKSLTTVQGLKKEFSYNKILKDLKKEFCCNGTVVQDPELGQVIQLQGDQRKNVSTFLIQAGIVKKDNIKIHDSSEKISSSDYFRADSQGKILKEIETEFSEDEEALIIRMYNLLGKRWSLIAGRIPGRSTEEIVKYWNTRSSTSQ*
StMYB5	PGSC0003DMT400062437	CDS	ATGGGAAGATCACCATGTTGTGAGAAAGTGGGATTGAAGAAAGGGCCATGGACTCCTGAAGAAGACCAAAAACTCATGGATTACATTGAAAAAAATGGATGTGGTAGCTGGCGTGCTTTGCCAACTAAAGCCGGACTTAAGAGGTGTGGAAAAAGTTGCAGATTAAGATGGATAAATTATTTAAGACCTGATATTAAGAGAGGAAAATTCAGTTTGCAAGAAGAACAAACAATCATTCAACTCCATGCCCTTCTTGGTAACAGGTGGTCAGCTATAGCGACTCATTTGGCCAACAGAACAGATAATGAAATTAAGAATTACTGGAACACGCATTTGAAGAAGAGATTAACCAAGATGGGCATTGATCCAAATACTCATAAACCAAAATCCAACATCTTT…
		Protein	MGRSPCCEKVGLKKGPWTPEEDQKLMDYIEKNGCGSWRALPTKAGLKRCGKSCRLRWINYLRPDIKRGKFSLQEEQTIIQLHALLGNRWSAIATHLANRTDNEIKNYWNTHLKKRLTKMGIDPNTHKPKSNIFGSANLSHMAQWEKARLEAEARLVRESKKQQQQQQQIISNNNNNINNYNNIHFGPNNLTTTTNVLLPLQPKLPSPPCLDVLKAWQGGANWSIMPKITKDNFFDNSPTSTSNLSLIMVPNNNNISGAGLIDNSCLIGAGSFMDNNTNGISYSNYPSLNTIQGFTHLENVLGSCEEEDNNNNINNNDNNYWNTILKSCTSFVDGSPVF*
StMYB43	PGSC0003DMT400062839	CDS	ATGTCTAAGAAATCAGGATATGGGAGGAGTCAGAAGCAGAGATGGAACAATCGTCTTAAGCCTGATCTTAAACAGGACAGCTTTACGCCTCAAGAAGAGGAACTGATCATTAAGCTTCATGCCACTATAGGAAGCAGGTGGTCTATAATAGCACAACAACTAGCTGGGAGAACAGATAATGATGTGAAGAACTTGTGGAACACTAAGCTGAAAAAAAAGCTATCTGCAATGGGGATTGATCCTGTTACTCACAAGCCTTTCTCACAAATTCTCACTGACTATGGAAACATTGGTGGCTTCCCGAAAGCCAGAACGCGTTTCGTGTCTCTTAACAGAGAGCTAAAAGGTGCATTTATGTCTAGACCAGAACAACTTCAACATTCTTTACAAAATTTCCAA…
		Protein	MSKKSGYGRSQKQRWNNRLKPDLKQDSFTPQEEELIIKLHATIGSRWSIIAQQLAGRTDNDVKNLWNTKLKKKLSAMGIDPVTHKPFSQILTDYGNIGGFPKARTRFVSLNRELKGAFMSRPEQLQHSLQNFQNFNSLCVKLPKTEASEECFFSNNQDSSNINQPPVDLFSELQAIKFVTEASNYNYPKAVFSHHPIPITDCSTSSPLSSSSSSSASHSLAENQVNWCDYLLDDAFLPSNFKDQEDTLTIEEKLVCGGGEDGSNNVPSMKDFETSLSTKGTSFVEAMLECENEMFLNFPGLSEDPFY*
StMYB58	PGSC0003DMT400063862	CDS	ATGGCGGAAGGTGGTGGTTCCGGTGATGATACAATTAGAAGTAGCTGTCAACGTGGCCACTGGCGACCGGCCGAAGACGAAAGACTCCGGCAGCTTGTAGAACAATATGGTCCTCAAAATTGGAACTCTATAGCTGAAAAACTTCAAGGAAGATCAGGGAAGAGTTGTAGATTAAGATGGTTTAACCAACTTGATCCAAGAATTAATAGAAGACCATTTAGTGAAGATGAAGAAGAGAGACTTATTGGTGCTCATAGAATACATGGAAATAAATGGGCATTAATTTCAAGATTATTTCCAGGTAGAACTGATAATGCTGTGAAAAATCATTGGCATGTTTTAATGGCAAGAAAACAAAGGGAACAATCAAAGATTTGTGGTAAAAGAAGTTTATATCAA…
		Protein	MAEGGGSGDDTIRSSCQRGHWRPAEDERLRQLVEQYGPQNWNSIAEKLQGRSGKSCRLRWFNQLDPRINRRPFSEDEEERLIGAHRIHGNKWALISRLFPGRTDNAVKNHWHVLMARKQREQSKICGKRSLYQQQQQQHDNFDSKSSCYGFRRRNNNNNNNNNNTRIQEGNYGSKINFFEFQNPNKDRVFSMSTTYSSEFCGSHLFRESSIDQKSLCQNNLSFSSHGRGGGGGDNNCKRSTTFQNPFSYADRNERVVNISHSTFSFGKILRENIEQQQKYGEEAREKKDIPFIDFLGVGISS*
StMYB19	PGSC0003DMT400064306	CDS	ATGGCGAGTTCTAAGAGAGATATGGATCGGGTTAAAGGTCCATGGAGCCCTGAAGAAGATGAGCTTTTACAGCAACTTGTTCAGAAACATGGCCCCAGAAATTGGTCTCTAATAAGCAAATCGATTCCTGGGAGATCCGGCAAATCTTGCCGGTTGCGGTGGTGTAATCAGTTATCTCCACAGGTGGAGCATCGGGCTTTTACGCCTGAAGAAGATGAGACTATTATTCGGGCCCATGCCCGATTCGGTAACAAATGGGCTACTATAGCCCGACTTCTTAATGGGAGGACTGATAACGCTATTAAGAATCACTGGAACTCTACCTTGAAGAGGAAGTGTTCATCGCTTAGTGCCGATGAAGGGAACGAACTCGCCGATCAAATTTTTGAAAATCAGCAG…
		Protein	MASSKRDMDRVKGPWSPEEDELLQQLVQKHGPRNWSLISKSIPGRSGKSCRLRWCNQLSPQVEHRAFTPEEDETIIRAHARFGNKWATIARLLNGRTDNAIKNHWNSTLKRKCSSLSADEGNELADQIFENQQPPLKRSVSAGSAMPVSGFHFSPGSPSGSDSDSSLHVTSSSQSHVFKPVARTGGVFPQSIDISSPPVDPPTSLSLSLPGVDLAEFSNRSADSTQSKNPFQLLLPPMQIPPPPPPPPPPPPQATTVPFERVSAIQQSLQNPDFGKNAGGEQPDKVFVPFSQELLGVMQEMIKTEVRNYMMGVEQKQQFQQQQQHYQQQPQQFQQQNHQLPSGLGLGLCMQQASDGFRDRAANRMRLSKFD*
StMYB71	PGSC0003DMT400065796	CDS	ATGCAGAGTGCTATGAAGAAAAGGGTAACTACTAATTCTAGTAGTAATGGAAATAGTGCTGAAGCTGCTAAACCTAAAGAAAGACATATTGTTTCTTGGTCTCAAGAGGAGGATGATATACTAAGAGAACAAATTCGAATCCATGGAACAGACAATTGGACGATCATCGCATCGAAGTTCAAGGATAAAACAACAAGGCAATGTAGAAGAAGATGGTTCACTTATTTGAACTCTGATTTCAAGAAAGGAGGGTGGTCACCTGAAGAAGATATGCTTTTATGTGAGGCTCAAAAGATTTTTGGTAATAGATGGACTGAAATTGCCAAGGTGGTCTCAGGCAGGACGGATAATGCTGTGAAGAATCGGTTCACTACACTGTGCAAAAAGAGAGCAAAGCAT…
		Protein	MQSAMKKRVTTNSSSNGNSAEAAKPKERHIVSWSQEEDDILREQIRIHGTDNWTIIASKFKDKTTRQCRRRWFTYLNSDFKKGGWSPEEDMLLCEAQKIFGNRWTEIAKVVSGRTDNAVKNRFTTLCKKRAKHEALAKENSNSFINLNNKRVIFPDGVNVDNIAEAAAPIKKLRRSDISDVLQIGNSREKSDGDCGTTAHPLLRHPFAVLAQNLHNAGEGLVSHQTTTENASDNKTQGTFLKQDDPKKQALMQQAELLSSLAMKVNTENTDQSLESAWKVSLKLCFSLF*
StMYB72	PGSC0003DMT400065797	CDS	ATGCAGAGTGCTATGAAGAAAAGGGTAACTACTAATTCTAGTAGTAATGGAAATAGTGCTGAAGCTGCTAAACCTAAAGAAAGACATATTGTTTCTTGGTCTCAAGAGGAGGATGATATACTAAGAGAACAAATTCGAATCCATGGAACAGACAATTGGACGATCATCGCATCGAAGTTCAAGGATAAAACAACAAGGCAATGTAGAAGAAGATGGTTCACTTATTTGAACTCTGATTTCAAGAAAGGAGGGTGGTCACCTGAAGAAGATATGCTTTTATGTGAGGCTCAAAAGATTTTTGGTAATAGATGGACTGAAATTGCCAAGGTGGTCTCAGGCAGGACGGATAATGCTGTGAAGAATCGGTTCACTACACTGTGCAAAAAGAGAGCAAAGCAT…
		Protein	MQSAMKKRVTTNSSSNGNSAEAAKPKERHIVSWSQEEDDILREQIRIHGTDNWTIIASKFKDKTTRQCRRRWFTYLNSDFKKGGWSPEEDMLLCEAQKIFGNRWTEIAKVVSGRTDNAVKNRFTTLCKKRAKHEALAKENSNSFINLNNKRVIFPDGVNVDNIAEAAAPIKKLRRSDISDVLQIGNSREKSDGDCGTTAHPLLRHPFAVLAQNLHNAGEGLVSHQTTTENASDNKTQGTFLKQDDPKKQALMQQAELLSSLAMKVNTENTDQSLESAWKILQDFLQQTKDGDTLKFQLPEMNFEPDDYKNLIADSRSSNEGSRPCWRY*
StMYB105	PGSC0003DMT400067318	CDS	ATGGTGAGAACACCTTGCTACGACGAAAGTGGAAGGAAGAAAGGGACTTGGACACTTGAAGAAGATAAGAAATTAGCAGCTTATATTACTAAATATGGCTCATGGAACTGGCGACAACTTCCCAAGTATGCTGGTCTAGCAAGGTGTGGAAAAAGTTGCAGACTTCGATGGATAAATCACCTAAGGCCAAATGTTAAAAGAGGAAACTATACCAAAGAAGAAGATGAAATCATCTTGAACCTCCATGCTCAACTTGGAAATAAGTGGTCAACGATTGCTGCTCACTTGCCAGAAAGATCAGACAATGAAATAAAGAATCATTGGCACACAACACTTAAAAAGCGCGCTACTAATTTTAATAATAAGAATAATATTGAAAGCAATACTGGAAGAAAGATC…
		Protein	MVRTPCYDESGRKKGTWTLEEDKKLAAYITKYGSWNWRQLPKYAGLARCGKSCRLRWINHLRPNVKRGNYTKEEDEIILNLHAQLGNKWSTIAAHLPERSDNEIKNHWHTTLKKRATNFNNKNNIESNTGRKITSVENQNASANNNNNMHENIVLESSEWSPKEPSSEALSSIDYQQDIFQEELANLEEITSGSFWTEPFEVDSQNDFVAPSIDYCGLVCPPSPFIPHEFLSFFDLDHYNYNW*
StMYB103	PGSC0003DMT400067321	CDS	ATGGTGAGAACACCTTGCCGCGACGAAAATGGTCGTAAAAAGGGTACTTGGACTCCTGAAGAAGACAGAAAATTAGCTGCTTATATTACTAAATATGGATCATGGAATTGGCGACAACTTCCCAAGTATGCTGGCTTAGCAAGGTGTGGGAAGAGCTGTAGACTTCGATGGATGAATTACTTAAGCCCAAATGTTAAAAGAGGAAATTATACCAAAGAAGAAGATGAAATCATCTTGAACCTCCATGCTCAACTTGGAAATAAGTGGTCAGCGATTGCAGTTCACTTGCCAGGAAGATCAGACAACGAGATAAAGAATCATTGGCACACAGCACTGAAGAAGCGAACTAATTATAACTTGAGTGAAGGAAGTAAGAAATGCAATAATAAGAAGAGTGAA…
		Protein	MVRTPCRDENGRKKGTWTPEEDRKLAAYITKYGSWNWRQLPKYAGLARCGKSCRLRWMNYLSPNVKRGNYTKEEDEIILNLHAQLGNKWSAIAVHLPGRSDNEIKNHWHTALKKRTNYNLSEGSKKCNNKKSESNITKRKSNVENQNASANNNMHENIVLESSEWSPKESSSEELSSIDYQQDIFQEELAILEEITSGSFWTEPFEMDSKIDFVAPSIDYCGLVCPPSPFIPHEFFDFDDCNNYW*
StMYB104	PGSC0003DMT400067322	CDS	ATGGTGAGAACACCTTGCCGCGACGAAAATGGTCGTAAAAAGGGTACTTGGACACCTGAAGAAGACAGAAAATTAGCTGATTATATTACTAAATATGGATCATGGAACTGGCGACAACTTCCCAAGTATGCCGGTCTAGAAAGGTGTGGAAAGAGTTGTAGACTTCGATGGATGAATTACTTAAGGCCAAATGTTAAAAGAGGAAATTATACCAAAGAAGAAGATGAAATCATATTGAACCTCCATGCTCAACTTGGAAATAAGTGGTCGGCGATTTCTGTTCACTTGCCAGGAAGATCAGACAATGAGATAAAGAATCATTGGCACACGGCATTGAAGAAGCGTGCTAATTATGCTTCAAACTCAAGTAACGACGTCTCAAGCAACAATAATAATAGA…
		Protein	MVRTPCRDENGRKKGTWTPEEDRKLADYITKYGSWNWRQLPKYAGLERCGKSCRLRWMNYLRPNVKRGNYTKEEDEIILNLHAQLGNKWSAISVHLPGRSDNEIKNHWHTALKKRANYASNSSNDVSSNNNNRRKSNEENQNASANNNNNMHENIALESSEWSPKESSSEELSCIDYQQDIFQEELAILEEITSGSFWTEPFEMDSKIDFVAPSIDYCGLVCPPSPFIPHEFLSSFDLDHYDYNW*
StMYB129	PGSC0003DMT400068481	CDS	ATGGGAAGAACACCATCTTCTGATAAAAATGGACTGAAGAAAGGTCCATGGACTCCAGAGGAGGATCAAAAACTCATTCAATATATTCAAGTTCATGGCCCTGGAAATTGGAGAAACCTCCCCAAGAATGCTGGACTTCAAAGGTGTGGCAAGAGTTGTCGTCTTAGGTGGACGAATTATTTGAGGCCTGATATTAGGAGAGGAAGATTCTCTTTTGAAGAAGAAGAAACTATTATCCAACTTCATAGTGTTCTTGGTAACAAGTGGTCAGCTATAGCAGCACGCTTGCCTGGAAGAACAGACAATGAAATAAAAAACTATTGGAACACGCATATAAGAAAAAGGCTATTGAGGATGGGCATTGATCCAGTAACTCATAGCCCTCGTCTTGATTTCTTA…
		Protein	MGRTPSSDKNGLKKGPWTPEEDQKLIQYIQVHGPGNWRNLPKNAGLQRCGKSCRLRWTNYLRPDIRRGRFSFEEEETIIQLHSVLGNKWSAIAARLPGRTDNEIKNYWNTHIRKRLLRMGIDPVTHSPRLDFLDLSSLFNSTQLNLSSLLGLQALVNPEIFKLANSLLLSHTHENQELLLQNQNFQGPELLLQKLQQNQLLHNQSSISQHNDQLHNQVSEIPNCTPQNVSSSSSQSMQGIMGHYMMNNDQMFQKNVMLPLQNYSYSTSDVSENSIIQSLNNNNNNNNINNNQNSQNFSFDTPLSGAEEEKESYCSNFNNFMKFEIPESLNFDDLL*
StMYB51	PGSC0003DMT400068797	CDS	ATGTACATATCTGATAGAAAAAGATTAATCGCGCGTATGCAGGCTCAAAAGATCTTTGGAAACAGATGGACTGAAATTGCCAAAGTGGTATCAGGCAGAACGGATAATGCTGTGAAGAACAGGTTCACTACAATCTGCAAAAAGAAAGCAAAACATGCAGCAATGGCTGAAGAAAACAGGGTTACGTTTTCAAATAAGCTCGATACTGACAGAATATGTGACGTTTCCGCTCCTATTAAGAAGCTGAGGAGGAGCCATACTATAGAAAGCTTGGTTGATGATTGTCCGAATAATAATCAACCGCTTAGACATCCATTTGCAGTGCTTGCTCAGAATGTCAATAACTTGAAAGACACATATGAAAATGGAACGTTCCTTAAGAAGAATGATCGAAAGATA…
		Protein	MYISDRKRLIARMQAQKIFGNRWTEIAKVVSGRTDNAVKNRFTTICKKKAKHAAMAEENRVTFSNKLDTDRICDVSAPIKKLRRSHTIESLVDDCPNNNQPLRHPFAVLAQNVNNLKDTYENGTFLKKNDRKINVLMQQEELLNSLTLKVDSKNTNQSLENAWKVVDDFLHQMKEGDMLKFRHTEMNSGHNIHKNLITNSSSNERNQPSKRQLALSQESGGSSEYNTGSTLMSHALSSKTKECQVKTCARDQEIQSGLQKSQIGDQTGVHELENGIFCDLSFPHDTPPVCDEMKDNDVSATAECEYPSPLQVTPQFRSLAEAIPSPKFSESERQFLLKTLGVESTSPHRTTKPPSCKRALLQSL*
StMYB52	PGSC0003DMT400068798	CDS	ATGATTGATTGGTTGGTTATTATTTTATATTTGTTTTGGTCCTTTTTGAGTTGTTGTGTTGTTTCATCGCATATTTGGTCACCTGATGCTATAGAGGTCGGTCCCACTCTAGTATCCATTTTGATTCATGCAACTACGTCAATGATAACAACTTGTATTGATGTTTGTTTTGAGTTGCAGGAGGATGATATACTACGAGAGCAAATTCGTATTCATGGAATTGATGACAATTGGACTATCATAGCTTCAAACTTCAAGGATAAAACAACTAGACAATGCAAAAGAAGATGGTTCACTTATTTGAACTCTGATTTCAAAAAAGGTGGATGGTCACCCGAAGAAGATATGCTTTTATGTGCGGCTCAAAAGATCTTTGGAAACAGATGGACTGAAATTGCC…
		Protein	MIDWLVIILYLFWSFLSCCVVSSHIWSPDAIEVGPTLVSILIHATTSMITTCIDVCFELQEDDILREQIRIHGIDDNWTIIASNFKDKTTRQCKRRWFTYLNSDFKKGGWSPEEDMLLCAAQKIFGNRWTEIAKVVSGRTDNAVKNRFTTICKKKAKHAAMAEENRVTFSNKLDTDRICDVSAPIKKLRRSHTIESLVDDCPNNNQPLRHPFAVLAQNVNNLKDTYENGTFLKKNDRKINVLMQQEELLNSLTLKVDSKNTNQSLENAWKVVDDFLHQMKEGDMLKFRHTEMNSGHNIHKNLITNSSSNERNQPSKRQLALSQESGGSSEYNTGSTLMSHALSSKTKECQVKTCARDQEIQSGLQKSQIGDQTGVHELENGIFCDLSFPHDTPPVCDEM…
StMYB93	PGSC0003DMT400069644	CDS	ATGGGGCGTCACTCTGTTTTTGTTAAGGAAAAAACAAGGAAAGGATTGTGGTCACCAGAAGAAGATGAAAAATTGTACAATTATATCACTAGATTTGGTGTTGGATGTTGGAGTTCAGTCCCTAAGCTAGCTGGTTTACAAAGATGTGGAAAGAGTTGCAGATTGAGATGGATAAATTACTTAAGGCCTGATCTTAAAAGAGGAATGTTTTCACAAGAAGAAGAGGATATGATCATTACTCTGCACAAAGTTGTTGGAAACAGATGGGCACAAATTGCAGCAAAATTACCAGGGAGAACAGATAACGAGATAAAGAATTTCTGGAATTCAAATTTGAAGAAGAAGCTAATAAAGCAAGGGATTGATCCAAATACCCACAAGCCACTAAGTGAAAACCAT…
		Protein	MGRHSVFVKEKTRKGLWSPEEDEKLYNYITRFGVGCWSSVPKLAGLQRCGKSCRLRWINYLRPDLKRGMFSQEEEDMIITLHKVVGNRWAQIAAKLPGRTDNEIKNFWNSNLKKKLIKQGIDPNTHKPLSENHQVRNETNYTDKASSLLPNMSNSAEIEQPFHFNSKRSFNSEAITRQLTEVSRNQLVSKQVFDPLFLYEFQANVNPIGPYVHHHNQIEGNQDFGFCSNFQHGHMTTESDISDSSTSRMSTSNSSNTMISHYSSAGIQINEMLEWDADNKIDSLIQYPYVGIKNEENFSNNNPLSGENLDVFHHI*
StMYB92	PGSC0003DMT400069645	CDS	ATGGGGCGTCACTCTGTTTTTGTTAAGGAAAAAACAAGGAAAGGATTGTGGTCACCAGAAGAAGATGAAAAATTGTACAATTATATCACTAGATTTGGTGTTGGATGTTGGAGTTCAGTCCCTAAGCTAGCTGGTTTACAAAGATGTGGAAAGAGTTGCAGATTGAGATGGATAAATTACTTAAGGCCTGATCTTAAAAGAGGAATGTTTTCACAAGAAGAAGAGGATATGATCATTACTCTGCACAAAGTTGTTGGAAACAGGTCATTAATACTTGTTTCTTATTAG
		Protein	MGRHSVFVKEKTRKGLWSPEEDEKLYNYITRFGVGCWSSVPKLAGLQRCGKSCRLRWINYLRPDLKRGMFSQEEEDMIITLHKVVGNRSLILVSY*
StMYB77	PGSC0003DMT400069841	CDS	ATGGAATATCATGGTCAGAAAATTGAAGTTGATTCAGGACGAGGACGAGAAGGAGGACGAGGAGATTGTAATGAAAATAATCAAGAAATTAAGGAGGAAGATGTTGTTATGGAGCTTCGAAGGGGTCCATGGACCGTTGAAGAAGACTTTACACTTATCAATTTTATTGCTCATCATGGTGAAGGTCGTTGGAATTCTCTTTCCCGTTGTGCTGGTTTGAAGAGAACAGGGAAAAGTTGTAGGTTAAGATGGCTTAATTATCTTCGACCAGATGTTCGACGTGGCAATATTACTCTTGAAGAACAACTCTTGATTCTTGAATTGCATTCTCGTTGGGGCAATCGTTGGTCTAAAATCGCTCAACATCTTCCCGGAAGAACAGATAATGAAATCAAAAAT…
		Protein	MEYHGQKIEVDSGRGREGGRGDCNENNQEIKEEDVVMELRRGPWTVEEDFTLINFIAHHGEGRWNSLSRCAGLKRTGKSCRLRWLNYLRPDVRRGNITLEEQLLILELHSRWGNRWSKIAQHLPGRTDNEIKNYWRTRVQKHAKQLKCDVNSKQFKDTMKYLWMPRLAERIQATAAATSNPTAASSSGPTATTTYIQNQEIQHPLPNMNHHVPEYLPIQLMNIEKTNSLNYSATSASSDNYSSDLTDGCYNFPINQSNNQDHSQVNQSTNQFCYGESTINPTSYNFHPGFQGFQEVDQQNNTQWMENPWNIEDVCFLQQLNNDM*
StMYB75	PGSC0003DMT400069921	CDS	ATGAATGAAAAGACGGAGCAGAACGGTTACGCCGCCGCCGGCGACGGCGATGGCGGCGACGGAGGATGTACTTTGGTTGATGCCGGTGATGCGATGTTGCACGGAGGAAGAGGAAGTACAGTTAGTAGTGGAAGAGTCAAAGAGCCCTGGTCGCCGGAGGAAGATGGAATACTGACTGAACTTGTTAATAAGTTCGGTGCAAGGAATTGGAGTATGATAGCGCAAGGGATTGCAGGTCGTTCTGGGAAATCGTGCCGACTTCGGTGGTGTAATCAGCTTGATCCGGTGCTTAAACGCAAGCCTTTTACTGATGAAGAAGACCACATTATAATTAATGCGCATGCCGTCCATGGAAATAAATGGGCCGCAATTGCAAAATTGCTCCCTGGTAGAACAGAC…
		Protein	MNEKTEQNGYAAAGDGDGGDGGCTLVDAGDAMLHGGRGSTVSSGRVKEPWSPEEDGILTELVNKFGARNWSMIAQGIAGRSGKSCRLRWCNQLDPVLKRKPFTDEEDHIIINAHAVHGNKWAAIAKLLPGRTDNAIKNHWNSTLRRRFAGLWRVKPVCSMMLDDSSIYKARALSEETMSREDVNQIKPLEMQEVSRTECMTSQSEDKDQIYGTCGIPEKTPHFAFERSRPTSMGNSDPPASHPTEKIGAFNVYNPSVTSRIVPMQGPLIHTFSPDFDICKLLEGVSGETIVPQGCGHGCCAATTKSTSKSSLLGPEFVDYEEHPPLLSHELASMATDLNNIAWIKSGLEKAGKLSSLATSQRNSQRSSAQVGFG*
StMYB76	PGSC0003DMT400069955	CDS	ATGGGAAGGTGGGGAATTATTGAAGAAGAATGGAGAAAAGGTCCTTGGACAGTTGAAGAAGACAAATTGCTCATTGAATATGTCAATTTGCATGGTGAAGGCAGATGGAATTCTGTTGCTAGGCTTGCAGGATTGAAAAGAAATGGAAAAAGTTGTAGATTGAGATGGGTGAATTACTTGAGGCCAGACCTTAAGAGGGGGCAAATTACTCCATATGAAGAGAGGATCATTCTTGAACTTCATGCTATATGGGGGAATAGATGGTCAACAATTGCTAGAAGCTTGCCAGGGAGAACTGACAACGAAATTAAAAACTATTGGAGGACTAATTTCAAAAAGAAGTTCAAGAAATCAAGTACTGAAAATTCTGAAAAAACAAAAGTCCATTTTTTAAAAAGA…
		Protein	MGRWGIIEEEWRKGPWTVEEDKLLIEYVNLHGEGRWNSVARLAGLKRNGKSCRLRWVNYLRPDLKRGQITPYEERIILELHAIWGNRWSTIARSLPGRTDNEIKNYWRTNFKKKFKKSSTENSEKTKVHFLKRKQFQQQQLLNSQIDMKKIMSLFEENENKVPSHVPKQEDMTILYQNNTFHEQEQGGFFYSMINGYANYVPVPEASSNDEDIMWDIGLWNLDDFNVNL*
StMYB147	PGSC0003DMT400070549	CDS	ATGTGTATGACAACTGAATGTGTTGACAGGATGACTTCAGAAGTTGGCATAGATTCGACATCTGTTAAAGAAGCTAATGCTGGAAGAAATATAAGAGAAGGTAGCCCACTGAAAAAAGGTCCTTGGATTAAAGCAGAAGACGCGATTTTAATGGATTACGTTGCAAAGTATGGGGAGGGGAATTGGAGTTCTGTCCACAGGCGAACAGGACTTGCTCGCTGTGGGAAAAGTTGCCGTTTGCGGTGGGCAAATCACCTAAAACCAGATTTAAAGAAAGGTGCTTTCACTCAGGAGGAAGAGGAACTCATAATTGAAATGCACGCTAAGATAGGAAACAAATGGGCACGAATGGCTGCTGAGTTCCCTGGCCGCACAGACAATGATATAAAGAACTTCTGG…
		Protein	MCMTTECVDRMTSEVGIDSTSVKEANAGRNIREGSPLKKGPWIKAEDAILMDYVAKYGEGNWSSVHRRTGLARCGKSCRLRWANHLKPDLKKGAFTQEEEELIIEMHAKIGNKWARMAAEFPGRTDNDIKNFWNTRLKRQRRAEKHMLPLGVFFQEFSEDKQNKELATSSSANSDPHLLPINNVEIPTAENRNFEPSQQLYPPGLLNIGFSSFLDTPATSLRDQGLNSSWNTHSVRSTVHSSKRIRGSEAWFSDQNVDLSQAHHQYQNDGSLFTQSLGFSSLYTRNLTSNYHPSSAGDIPGIHASSSEPKLKGKLELPSFQTPMTSWDSPSSVPSIESSNTFIQSPPNEYTDSYSLSPQSSDLLHAILYGSQTPNASRNNSHQETSRDAGPDSCPVLQE…
StMYB85	PGSC0003DMT400070912	CDS	ATGGGAGAAGTAGTGTTCCAGCTTCAACGTGGCAAAAACATGGATTGTGTAAAGAAGGGTGCTTGGTCTCCTCAAGAAGACAAAAAATTGATTGATTATATTGCGAAATATCGTAATTGGAACTGGAGCCAGATGCCCAAATTTGCAGGGCTATCAAGAACTGGGAAGAGTTGCAGACTGAGATGGACCAACTATTTGAGGCCTGATCTAAAGAGAGGACCATTTAGCCTTGAAGAAACTCAAACAGTCATCAGAATGTATCAATCACTTGGTAGCAGGTGGTCAGCTATAGCGAAAGAACTGCCTGGTAGAACAGATAACGAAATCAAGAATTTCTACCACACACATTTAAAGAAGCACCTTGGTGGGACAAAAGTTGAAGTGAAACATAAAGCAAGG…
		Protein	MGEVVFQLQRGKNMDCVKKGAWSPQEDKKLIDYIAKYRNWNWSQMPKFAGLSRTGKSCRLRWTNYLRPDLKRGPFSLEETQTVIRMYQSLGSRWSAIAKELPGRTDNEIKNFYHTHLKKHLGGTKVEVKHKARSKKVEKVKQIEMSTQKKPLITTCPNIEGPNDQSLDFTNSSSSSSYITFDENYEILETSNQDNDVTSIVNQVYDDENIVILESNPDSTTTSSSSVDLNVKDFMDVSVHSSNVVDFWLELYMAAENLNT*
StMYB142	PGSC0003DMT400072257	CDS	ATGGAAAATAAGTTTAAGGATGAAGAAGAGGGATTAGTAGATTTAATTGGGATTAAGGAGACTAATCATAATAATAATAATAATATTAATGGTGGTACAAAGTTATGTTCTAGAGGTCATTGGAGACCTCATGAAGATGCAAAGCTTAAAGAACTTGTTGGTCAATATGGTCCACAAAATTGGAATCTCATTGCTGAAAAACTTGAAGGAAGATCAGGGTTGTCAAGAGATGAAGAAGAGGTGAAAATGGGCTTGTATGGAAATATGTCAGATACAAATTCAGAAATTTCAGCATCTGAGTCAGTAGCCAACAACATGACCAATATTGTCAAGATTTATGAAGATGAAGATGATGTAAAAACTGTGAACTTCATTGATTTTCTTGGAGTTGGAGCCACT…
		Protein	MENKFKDEEEGLVDLIGIKETNHNNNNNINGGTKLCSRGHWRPHEDAKLKELVGQYGPQNWNLIAEKLEGRSGLSRDEEEVKMGLYGNMSDTNSEISASESVANNMTNIVKIYEDEDDVKTVNFIDFLGVGAT*
StMYB141	PGSC0003DMT400072258	CDS	ATGAATAGTGGTGTTGGTTCTTGTTATGTTCAAGAAATGAACTTTTTAGTCCCTTGTGTTGAAGAAAATCCTTGGAGATTACATCAAATGGAAAATAAGTTTAAGGATGAAGAAGAGGGATTAGTAGATTTAATTGGGATTAAGGAGACTAATCATAATAATAATAATAATATTAATGGTGGTACAAAGTTATGTTCTAGAGGTCATTGGAGACCTCATGAAGATGCAAAGCTTAAAGAACTTGTTGGTCAATATGGTCCACAAAATTGGAATCTCATTGCTGAAAAACTTGAAGGAAGATCAGGGAAAAGTTGTAGATTGAGATGGTTTAATCAACTAGATCCAAGAATCAACAGAAAAGCATTCTCAGAAGAAGAAGAGGAAAGATTATTAGTAGCA…
		Protein	MNSGVGSCYVQEMNFLVPCVEENPWRLHQMENKFKDEEEGLVDLIGIKETNHNNNNNINGGTKLCSRGHWRPHEDAKLKELVGQYGPQNWNLIAEKLEGRSGKSCRLRWFNQLDPRINRKAFSEEEEERLLVAHKMYGNKWSMIARLFPGRTDNAVKNHWHVIMARKHREQNSVYRRRKTSNLQQIIAPNNNNNINNDDDMIIQSDSTISSNIVDDLQSDSTCTDLSLTPSSSKAIIHPFLKTRFNHHHVEHQGIIYSNKGLSRDEEEVKMGLYGNMSDTNSEISASESVANNMTNIVKIYEDEDDVKTVNFIDFLGVGAT*
StMYB140	PGSC0003DMT400072271	CDS	ATGGGGAGGCCACCTTGTTGTGATAAAATAGGTATCAAGAAAGGTCCTTGGACTCCTGAAGAAGATATCATTTTAGTCTCTTATATTCAAGAACATGGTCCTGGAAATTGGAGATCAGTCCCTACTAATACTGGTAAGTTAGTTGCAATCTTGATTATTATTTTTTCCATATCTGATGATGTCTGGTACTCATATTGA
		Protein	MGRPPCCDKIGIKKGPWTPEEDIILVSYIQEHGPGNWRSVPTNTGKLVAILIIIFSISDDVWYSY*
StMYB139	PGSC0003DMT400072272	CDS	ATGGGGAGGCCACCTTGTTGTGATAAAATAGGTATCAAGAAAGGTCCTTGGACTCCTGAAGAAGATATCATTTTAGTCTCTTATATTCAAGAACATGGTCCTGGAAATTGGAGATCAGTCCCTACTAATACTGGGTTGATGAGATGCAGCAAAAGTTGTAGGCTAAGGTGGACAAATTACTTGAGGCCAGGAATCAAAAGGGGGAATTTCACTCCACATGAAGAAGGAATGATTATTCATCTTCAAGCTTTGTTGGGTAACAAATGGGCAGCTATAGCTTCATATCTACCACAAAGGACAGACAATGATATCAAGAATTACTGGAACACGCATCTAAAGAAGAAACTCAAGAAATTCCAAACAGAATTGGATTCACATAATAATTTGCCTCTTCCTCCT…
		Protein	MGRPPCCDKIGIKKGPWTPEEDIILVSYIQEHGPGNWRSVPTNTGLMRCSKSCRLRWTNYLRPGIKRGNFTPHEEGMIIHLQALLGNKWAAIASYLPQRTDNDIKNYWNTHLKKKLKKFQTELDSHNNLPLPPPNFDNSSTNNYDHHQFSKLLNSPNSSSSSSLYASSTENISRLLEGWMRSSPNPSRRNNIDHDEMLHEAQKNQDQDGGVSNDDVVTIPNEKSSYNINCESSEVVTHEKASPPPFTYLEKWLLEENGGQVEELMELPMIFT*
StMYB138	PGSC0003DMT400072687	CDS	ATGGCTTCTCAATTAACCATGCAAGAAGAGGAATTACGAAGAGGACAATGGCTCGAAGAGGAAGATGAGAGACTGTCTATGATGGTAGGTGTCTTTGGTGAACGTCGTTGGGATGCCTTAGCAAAAACTTCAGGGCTGAAGAGGAGCGGAAAAAGCTGCAGATTGAGATGGCTGAACTACCTCCGCCCAAATCTAAAGCACGGTCATATTACTGCAGATGAAGAACGCTTGATAATCCGTCTTCAGAAACAGTTTGGAAACAAGTGGTCAAAGATTGCTAAACAATTGCCTGGAAGAACTGATAACGAAATCAAAAACTACTGGAGAAGTCATTTACGAAAGAAAACACTAATTTATAAACAAGGTCTACTAGAAAATACTCTGCTTGTTGATATTGTG…
		Protein	MASQLTMQEEELRRGQWLEEEDERLSMMVGVFGERRWDALAKTSGLKRSGKSCRLRWLNYLRPNLKHGHITADEERLIIRLQKQFGNKWSKIAKQLPGRTDNEIKNYWRSHLRKKTLIYKQGLLENTLLVDIVSVP*
StMYB102	PGSC0003DMT400074486	CDS	ATGGCCCCCGATGATAGAGGAATGAGAAACGGGGGAGGAACAAGACAAGCGCTAAAAAAAGGGCCATGGACAGCAGGAGAGGACGCGATTTTGATGGATTATGTGAAAAAACATGGAGAAGGGAATTGGAACGCGGTTCAAAGGAATTCAGGATTGATGAGATGTGGAAAAAGTTGTAGGTTAAGATGGGCTAATCATCTTAGACCTCATCTTAAGAAAGGCGCGTTTACTCCTGAGGAAGAAAGGATTATTATCGACCTTCATGCTAAACTTGGCAACAAATGGGCTCGCATGGCTGCTCAGCTACCTGGAAGGACTGATAATGAGATCAAAAATTACTGGAACACGAGGCTAAAGAGAAGACAAAGAGCTGGTTTGCCTATATACCCTCAAGAATTA…
		Protein	MAPDDRGMRNGGGTRQALKKGPWTAGEDAILMDYVKKHGEGNWNAVQRNSGLMRCGKSCRLRWANHLRPHLKKGAFTPEEERIIIDLHAKLGNKWARMAAQLPGRTDNEIKNYWNTRLKRRQRAGLPIYPQELQSQNQQENNQPQSLISSPFDHPQRATYNNPPPLSLLNVFNPSTMRPSITHQFPLSSNTIFRNPPKGLPLTLPSSLSNSPFLSSMPNNNFGHTLSNLIPMSSFQQNYPNFSLTTRPFMGIPSNQNELMSGIGINSINYPSGPSLMTASSSENTCSDFGSSDANNYANVGLSQGNSGLLEDLLKGAQNLSRSTKNEENNNLDLNEKGKSLWQDYGLVGNHQDEAILTEESVYSFAHGGDVNLNNSSESSSTDPNASSGIFLRKEGSLQ…
StMYB96	PGSC0003DMT400078150	CDS	ATGACTCCTCAAGAAGAACTTCTTGTTCTTCAACTTCACTCCAAATATGGGAATAGATGGTCGAAAATAGCTGGAAAATTACCAGGGCGAACTGACAATGAAATCAAAAATTACTGGAGAACGCATATGAGGAAGCAAGCTCAAGATGAGAAGAAGAATACTAATAAGGCTTCAATTTCTCCATCTTCATCCAATTTCTCCAATTGCTCCTCTTCCTCTGCCAACAGTCCTGCTGAGGACTCCAGTACTGAAAGAAATGATTGCGTCGAGTTGTTGCAAGTTGCTGGAGAAAATAAAATATATGAAGGAGATCAGAACATGATGGTCTATTCCATGGATGAAATCTGGAAAGAAGTCGAATCAACTGAAGAAATCGAAACTAGGAATCATTTACCAGTT…
		Protein	MTPQEELLVLQLHSKYGNRWSKIAGKLPGRTDNEIKNYWRTHMRKQAQDEKKNTNKASISPSSSNFSNCSSSSANSPAEDSSTERNDCVELLQVAGENKIYEGDQNMMVYSMDEIWKEVESTEEIETRNHLPVMASTTWDYNYCPDSLWTSTHDHCYFDNHQDFSFFTG*
StMYB97	PGSC0003DMT400078152	CDS	ATGACTCCTCAAGAAGAACTTCTTGTTCTTCAACTTCACTCCAAATATGGGAATAGATGGTCGAAAATAGCTGGAAAATTACCAGGGCGAACTGACAATGAAATCAAAAATTACTGGAGAACGCATATGAGGAAGCAAGCTCAAGATGAGAAGAAGAATACTAATAAGGCTTCAATTTCTCCATCTTCATCCAATTTCTCCAATTGCTCCTCTTCCTCTGCCAACAGTCCTGCTGAGGACTCCAGTACTGAAAGAAATGATTGCGTCGAGTTGTTGCAAGTTGCTGGAGAAAATAAAATATATGAAGGAGATCAGAACATGATGGTCTATTCCATGGATGAAATCTGGAAAGAAGTCGAATCAACTGAAGAAATCGAAACTAGGAATCATTTACCAGTT…
		Protein	MTPQEELLVLQLHSKYGNRWSKIAGKLPGRTDNEIKNYWRTHMRKQAQDEKKNTNKASISPSSSNFSNCSSSSANSPAEDSSTERNDCVELLQVAGENKIYEGDQNMMVYSMDEIWKEVESTEEIETRNHLPVMASTTWDYNYCPDSLWTSTHDHCYFDNHQDFSFFTG*
StMYB66	PGSC0003DMT400078474	CDS	ATGCATAAAGGAGCTTGGTCTAAACAAGAAGATCAAAAACTCATTGATTATATCACTAAACATGGTGAAGGTTGCTGGAGAGATTTACCTAAAGCTGCTGGTCTGCTTCGTTGTGGAAAAAGTTGTAGGCTAAGATGGATGAATTATCTTAATCCAAATCTAAAAAGAGGAAATTTTTCTGAGGATGAAGATGATCTAATCATCAAGCTTCATGCTCTCCTTGGCAATAGGTGGTCACTTATAGCAGAAAGATTGCCTGAGCATAGTACTATTGAAGTAAAGAATTATTGGAACTCCCATTTAAAACTAAAACTTACAAAAATGGGAATCGATCCAATGAATTATCGTATACAAGAGTATGTTCATAAGAAAAATCTCGAATTTTTTTCATCAAGAAAT…
		Protein	MHKGAWSKQEDQKLIDYITKHGEGCWRDLPKAAGLLRCGKSCRLRWMNYLNPNLKRGNFSEDEDDLIIKLHALLGNRWSLIAERLPEHSTIEVKNYWNSHLKLKLTKMGIDPMNYRIQEYVHKKNLEFFSSRNKGFDVEISDAESSSA*
StMYB67	PGSC0003DMT400078476	CDS	ATGAGCAAGTCTTGCTATGATCCTAACAAGGATAAAATACAAGAAGCTTGGTCTAAAGATGATAGTATGGCTAATTGTTGCTCTAAAAGGATAATTTTTTCTAAGGAAGAAGATGATCTTATCATCAGGTTTCATGCTCTCCTTGGTGACAGGTGGTCACTTATAGCAGAAAGATTGCCTGAGCATAGTACTATTGAAGTAAAGAATTATTGGAACTCCCATTTAAAACTAAAACTTACAAAAATGGGAATCGATCCAATGAATTATCGTATACAAGAGTATGTTCATAAGAAAAATCTCGAATTTTTTTCATCAAGAAATAAAGGATTCGATGTAGAAATTTCTGATGCTGAAAGTTCTTCTGCATAA
		Protein	MSKSCYDPNKDKIQEAWSKDDSMANCCSKRIIFSKEEDDLIIRFHALLGDRWSLIAERLPEHSTIEVKNYWNSHLKLKLTKMGIDPMNYRIQEYVHKKNLEFFSSRNKGFDVEISDAESSSA*
StMYB65	PGSC0003DMT400078477	CDS	ATGAGAAAGCCTTGTTGTGATAACAAAGAAGAAATGCATAAAGGAGCTTGGTCTAAACAAGAAGATCAAAAACTCATTGATTATATCACTAAACATGGTGAAGGTTGCTGGAGAGATTTACCTAAAGCTGCTGGTCTGCTTCGTTGTGGAAAAAGTTGTAGGCTAAGATGGATGAATTATCTTAATCCAAATCTAAAAAGAGGAAATTTTTCTGAGGATGAAGATGATCTAATCATCAAGCTTCATGCTCTCCTTGGCAATAGGTGGTCACTAATAGCAGGAAGATTGCCGGGAAGAACCGATAATGAAGTGAAGAATTATTGGAATTCTTATTTGAGAAGAAAACTTATAAAAATGGGAATTGATCCAAAAAATCATAGGTTATCTCATTATCTTCAC…
		Protein	MRKPCCDNKEEMHKGAWSKQEDQKLIDYITKHGEGCWRDLPKAAGLLRCGKSCRLRWMNYLNPNLKRGNFSEDEDDLIIKLHALLGNRWSLIAGRLPGRTDNEVKNYWNSYLRRKLIKMGIDPKNHRLSHYLHIKRLEFLQENNTRSENDGVIFDAASSCANKDQQITSSLLDLNSLP*
StMYB101	PGSC0003DMT400079416	CDS	ATGAAGGATAAAGAAGTTAAAACAAGAATGAAGAGAGGATTTTGGAAACCTGAGGAGGACTTGATATTGAAGAATTGCGTCGAGACTCATGGAGAGGGAAACTGGGCTACCATTTCTGAGAAGTCAGGCTTAATGAGGAGTGGTAAGAGCTGCAGACTAAGGTGGAAAAATTACCTCAGGCCAAACATCAAGCGAGGAATGATGTCAGAAGATGAAAAAGACCTCATCATCAGACTCCACAAGCTTCTTGGCAACCGATGGTCACTAATTGCTGGTAGGCTACCTGGAAGAACAGACAATGAAGTTAAGAACTTCTGGAACACACATTTGAACAACAAGAGATCATGTAGAGGCAAAAAGAAGCATGTCAAGTCCAAGGAGGCGAATACTCAAAGCACA…
		Protein	MKDKEVKTRMKRGFWKPEEDLILKNCVETHGEGNWATISEKSGLMRSGKSCRLRWKNYLRPNIKRGMMSEDEKDLIIRLHKLLGNRWSLIAGRLPGRTDNEVKNFWNTHLNNKRSCRGKKKHVKSKEANTQSTQGKMQEYPAETVSNQEVATKTVLDSWIEEMQDFNCSLLSPLTMNNMPFLEDEPFIPILDDIVLLEAFTSTGKEAWNEIQPFL*
StMYB39	PGSC0003DMT400079714	CDS	ATGTGTAGCAGAGGGCATTGGAGGCCTCATGAAGATGAGAAATTGAGAGAGTTAGTTGCAAAATATGGACCTCATAATTGGAACGCTATTGCACTAAACTTGCAAGGCAGATCAGGGAAGAGTTGTAGGTTGAGATGGTACAATCAATTGGATCCAAGAATTAATAGAAGTCCATTCACAGAAGAGGAAGAAGAAAGACTTCTTTCATCACATAGAATTCATGGGAATAGATGGGCAATGATAGCTAGGCTATTTCCTGGACGTACTGATAATGCTGTGAAAAATCATTGGCATGTTATTATGTCCAGAAAATGTAGAGAAAGATCTAAGATATATTCAAATAGAGCTGCCCAAAAACAAGACAATAATATGAGAAAAAGTTATATTGATCATGATCAA…
		Protein	MCSRGHWRPHEDEKLRELVAKYGPHNWNAIALNLQGRSGKSCRLRWYNQLDPRINRSPFTEEEEERLLSSHRIHGNRWAMIARLFPGRTDNAVKNHWHVIMSRKCRERSKIYSNRAAQKQDNNMRKSYIDHDQQLLERYSTNCYQFSTTYNSFYPKDKLHFNHVIPRRFNMDQDKNEEVECYDFLQVNNNTAGSNKSEVIDHIAIRRGTDEEVEQQNGCDNNISSQSKKAPVRFIDFLSVGDSS*
StMYB89	PGSC0003DMT400080427	CDS	ATGGGACGTTCACCTTGTTGTGAAAAAGCACATACAAATAAAGGAGCATGGACTAAAGAAGAAGACCAACGCCTCATCAATTATATTCGTGCTCATGGTGAAGGTTGTTGGCGTTCTCTCCCTAAAGCTGCAGGATTGTCAAGATGTGGAAAGAGTTGCAGATTGAGATGGATAAATTATTTAAGGCCTGATCTCAAAAGAGGGAATTTTACTGAAGAAGAAGATGAATTGATAATCAAACTTCATAGTTTGCTTGGAAACAAATGGTCAGTTATAGCTGGAAGATTACCTGGAAGAACTGATAACGAAATTAAGAACTATTGGAATACACATATTAAACGAAAGCTCATCAGTCGTGGCATTGATCCTCAAACTCACCGTCCACTCAACGCCACCGCC…
		Protein	MGRSPCCEKAHTNKGAWTKEEDQRLINYIRAHGEGCWRSLPKAAGLSRCGKSCRLRWINYLRPDLKRGNFTEEEDELIIKLHSLLGNKWSVIAGRLPGRTDNEIKNYWNTHIKRKLISRGIDPQTHRPLNATATNSHTTTITTAVTTTTTTTTKNINMDFTNNVDQKQPNIMIAMSSSYDETKCNSGTTEETKPLEIIIPKIPSQVMINLELSIGLPLHSDHISSPESTASYNFLTTVAPRPTVAVPVAETVAKTVCLCWQIGYQGGGGQWCGKCKNTNGFYRYC*
StMYB90	PGSC0003DMT400083076	CDS	ATGGGAAGGCCACCTTGTTGTGAAAAAACTGGGGTGAAAAAAGGACCATGGACACCAGAAGAAGATATCATTTTGGTTTCATACATTCAAGAACATGGTCCTGGAAACTGGAGAAATATTCCAACTAATACTGGTTTGCTAAGATGCAGCAAAAGTTGTAGACTCCGATGGACTAATTATCTCAGGCCGGGGATCAAACGTGGGAACTTCACTGAACATGAAGAAAAAATGATCATCCACCTTCAAGCTCTTCTTGGCAATCGATGGGCAGCCATAGCTTCATACCTTCCGCAGAGAACAGACAACGATATCAAGAATTACTGGAACACTCATTTGAAAAAGAAGCTTAATAACAATAAGAAGGTTGAAGGTCATGATGATAATCATGATCATCAAGAT…
		Protein	MGRPPCCEKTGVKKGPWTPEEDIILVSYIQEHGPGNWRNIPTNTGLLRCSKSCRLRWTNYLRPGIKRGNFTEHEEKMIIHLQALLGNRWAAIASYLPQRTDNDIKNYWNTHLKKKLNNNKKVEGHDDNHDHQDGTSASSQSKISKGQWERRLQTDIHTAKQALCDALSLDTTPNNNNNNPPPHDQEQQPSSVQTSTTTYASSAENIAKLLQNWMKNSPKSTSSSSSKITQMSSLNNNLSIGAVSSSSPSEGTVNVTPGQGLDSLFSFNSSNNSDVSQSVSVDEGGNFSTPENHNNNNNNAGIFQVESKPNLPDFKPENGNFQVESKQNMETQQVPLTMLEKWLLDDANAQAEQEDQLMGIGMGMGMTLAETTDLF*
StMYB55	PGSC0003DMT400085006	CDS	ATGATCAAGCGCCGATGGAATCCTGAAGAGGATGAGCTACTGCAGAAGCTAGTAGAGGAACATGGACCAAAGAACTGGTTTCTAATTGGCCAATTGATTCCGGGTCGATCCGAAAAATTGTGTAGGTTCCGATGGTGTAATCAGCGTAATCCTCAAGTGGATCATCGACCTTTTACTCTTGATGAAGATGATACTATTATCAAAGCTCATGCCAAATTTGGTAACCAATGGGCTATGATAGCCTGTTTGTTACCAGGTCGAACCGATAATGCGATAAAAAATCATTGGAGTTCGTTCCTTAAACGAAAGCGCCCTTTGATGTCAGAAGATTTGACATTCAAAAATCCTCAACCACTGTTGAAGAAATTGTTTAGTAACAGGGAGGGTATAAATTCAGGT…
		Protein	MIKRRWNPEEDELLQKLVEEHGPKNWFLIGQLIPGRSEKLCRFRWCNQRNPQVDHRPFTLDEDDTIIKAHAKFGNQWAMIACLLPGRTDNAIKNHWSSFLKRKRPLMSEDLTFKNPQPLLKKLFSNREGINSGSPYRSDLSNLGFSRFRELGLYRHVAPPSRNLPLSAFSPVMPDQLISLSPQGSDLRNLGLSRFPQLSL*
StMYB131	PGSC0003DMT400085829	CDS	ATGGGAAGAAAACCTTGTTGTTCTAAAGAAGGTTTAAAGAAAGGATCATGGACTAAAAAAGAAGATTTACTTCTTACTGAATATATTAAGGATTTTGGTGAAGGTACTGGATGGAGATCTCTTCCTAAGAAAGCAGGGCTACTAAGATGCGGCAAGAGTTGTAGATTAAGATGGGTGAATTATCTTAAACCGGGACTCAATAGAGGGACCTTTACACCCGAAGAGGACGATCTTATTGTTCGACTTTATACTCTTTTGGGTAGTCGTTGGTCCCTCATTGCCGGAAGAATATCCGGTAGAACAGACAATGACGTCAAGAACTATTGGAACACGAGTCTTCTCAAGAAACTCAAAGGACAAGGAAATGAGCCGCAAAAACACAAATCTCAAGAAAAAAAA…
		Protein	MGRKPCCSKEGLKKGSWTKKEDLLLTEYIKDFGEGTGWRSLPKKAGLLRCGKSCRLRWVNYLKPGLNRGTFTPEEDDLIVRLYTLLGSRWSLIAGRISGRTDNDVKNYWNTSLLKKLKGQGNEPQKHKSQEKKRRRKKEKPNVSSQINQKNNDENKTRRRKKEKIVEKHNIEDEVATKIEEQPHT*
StMYB108	PGSC0003DMT400086165	CDS	ATGGTGAGAACTCCTTTTATTGACAAAAATGGAATAAAAAGAGGTGCATGGAGTGAAGATGAAGACAACAAATTAAGAGCTTTTGTTGAAAGATTTGGTCATCCCAATTGGAGGCAATTGCCTAAATATGCTGGTCTAATGAGATGTGGAAAGAGCTGCAGGTTGAGATGGATGAATTACTTAAGGCCTGATTTGAAGAAAGGGAACTATAGTCTTGAAGAAGATCAACTCATAATTAAATTACACAATAAACTTGGAAATAGATGGTCCGCGATTGCTGAGAAATTAGGAGGAAGATCGGACAACGATGTCAAAAATCATTGGCATGCTCATCTGAAGAAACGTGTGAGATTAACAAATACAAATTCATCGCAGTCTGAATCATGTCAATTAAATGAG…
		Protein	MVRTPFIDKNGIKRGAWSEDEDNKLRAFVERFGHPNWRQLPKYAGLMRCGKSCRLRWMNYLRPDLKKGNYSLEEDQLIIKLHNKLGNRWSAIAEKLGGRSDNDVKNHWHAHLKKRVRLTNTNSSQSESCQLNEQNVAATLTWSAIATKLLGRSDNDVKNHWHAHLKKRVTMDQQIIDQSSESTGRSQNSYKVLEHKEVMKEVSDHLVHDTSIHLEVSSSDHHDLYSDSSSHVNGLDWIVEDNNYMISMEPLPDSFSWTMNPIDNFQTEPFDHIWTQFVDSFWTQPFF*
StMYB54	PGSC0003DMT400086475	CDS	ATGAAGAAAACAAGTATGATCAAGCGTCGATGGAATCCTGAAGAGGACGAGCTATTGCAGAAGCTAGTAAAGGCGCATGGAGATGAGAATTGGTCTCTTATTGGCCAATTGGTAGAGACCAAGGACAAGCTAAAGCTTCAAAAAGGATTCAAGATTTGTGATCAGACTTCTGTAACAGATGTTTGGCATCCAAGTGTGCTAGGTTTTCTTAATTGA
		Protein	MKKTSMIKRRWNPEEDELLQKLVKAHGDENWSLIGQLVETKDKLKLQKGFKICDQTSVTDVWHPSVLGFLN*
StMYB57	PGSC0003DMT400086566	CDS	ATGGAAACATCGAAGAAAACAAGTATGATCAAGCGTCGATGGAATCCTAAAGAGGATGAACTATTGCAGATGCTAGTTAAGGAACATGGAGCAGAGAACTGGTCTCTTATTGGCCAATTGATTTCAGGTCGATCTGGAAAATCATGTAGGTTCCGCTGGTGTAATCAGCTTAATCCTCAGGTGGAGCATCAACCCTTTACTCCTGAAGAAGATAATACTATTATCAGAGCTCAAGCCAAATTAGATTTGATATTGGAAAATCCTCAACCTCTGTTGAAGAAATCATTGAGTATCAGGGAGGGTAAAAATTCAGGTATTCCATATAGATCTGCTCAGAGCAATTTAGGTTTTCATAGGTTCCCTCAGTTGTGTGTGTATCCGCACATTGCCGCTATGGGT…
		Protein	METSKKTSMIKRRWNPKEDELLQMLVKEHGAENWSLIGQLISGRSGKSCRFRWCNQLNPQVEHQPFTPEEDNTIIRAQAKLDLILENPQPLLKKSLSIREGKNSGIPYRSAQSNLGFHRFPQLCVYPHIAAMGQISPLSTFSPVIPDPLVFLNTPRSDLGNLGLSRCPQLSLYPPAPLGEILPLLSVSPVMPEPSTSLSLCVSNMNNLGLSRLPQLILYPPSAPLGEILTLSSSAPVIPDPSTDLSLSLPGVRSTKYLNPENRIE*
StMYB91	PGSC0003DMT400087324	CDS	ATGGAACTTGATCCATTTTTTATGTCCAACAACATGTTGAAACAAGAAAATGATGATTTTTGCTTAGACTCTAAAGATTATCTTCAAGATTTTGAACACCTTGATCATAACTTTTCTAATACTTTCAACAATTTTTCTGAAAATTTTGTGATTGATGGTAACACCAATGGTACTTATCATGACCCTTTTGATCCATTTTCTAATATTGAGGATAATTTTTCTTTATTAGGGGATTTTAACTTTAGTAATTATGAGCTTAATCCATTTGATCAAGAAAATGGAGAGAGTAGTGGTATCAAAGTCATGAAGAATAATTTTCATGTTGTTGATGGTGTGAATGTGCCTGATGATCAAAGTTCATGTGTCACTGGTGATATTTATCATAACAACTTATCTTCA…
		Protein	MELDPFFMSNNMLKQENDDFCLDSKDYLQDFEHLDHNFSNTFNNFSENFVIDGNTNGTYHDPFDPFSNIEDNFSLLGDFNFSNYELNPFDQENGESSGIKVMKNNFHVVDGVNVPDDQSSCVTGDIYHNNLSSSMKKKLGGGSGRPKKSKSSKGQWTIEEDRLLIHLVEKFGIRKWSQIAQMLKGRIGKQCRERWHNHLRPDIKKDFWTEEEDRILIQAHGEVGNKWAEIAKRLPGRTENSIKNHWNATKRRQFSRRKCRTKWPRPSSLLQNYIKSLNLEKGSTKKSNDTNPNGRVDLSCVELSNYPGGLTYTGSIPEKKNENLVNRPNKRHAKVSPKPEAIEFCQGNNNNNNNIGDFDLSEVPEFTLDDNFFMEEINIPHVGSSSIMVNENNYEKCMG…
StMYB48	PGSC0003DMT400087467	CDS	ATGGGGCATCATACATGTTGTAACAAACAAAAAGTGAAGAGAGGGCTTTGGTCTCCTGAAGAAGATGAAAAACTTATTAACTACATTACTAATTATGGTCATGCTTGTTGGAGCTCTGTTCCTAAGCTTGCAGGGCTTCAAAGATGTGGGAAGAGCTGCAGATTGAGGTGGATAAATTATCTAAGACCAGATTTGAAACGTGGGAGTTTCTCCCCTCAAGAAGCAGCACTTATCATTGAGCTCCATGGCATTCTTGGCAACAGGTGGGCACAAATAGCAAAGCATTTACCTGGAAGAACAGACAACGAAGTGAAGAATTTTTGGAATTCAAGCATCAAGAAGAAGCTCCATCTTTCTCATGGAATCCTCCCTGATCTCTCCATCATCTTTCCTAATTAT…
		Protein	MGHHTCCNKQKVKRGLWSPEEDEKLINYITNYGHACWSSVPKLAGLQRCGKSCRLRWINYLRPDLKRGSFSPQEAALIIELHGILGNRWAQIAKHLPGRTDNEVKNFWNSSIKKKLHLSHGILPDLSIIFPNYNNLMTNPNPNPSFDNFYSFNPNVPITNSFMSSINSPLILDQMNNINHNGDLNLTNQVMPNSLPNLSFDSISNDPTWFNFNYPNHLQHDLEYNPSVIKQDNSINSMLTSNISLNCTNGENFMDSTNAAIKIHQDLMMVRILFI*
StMYB110	PGSC0003DMT400089342	CDS	ATGGGAAAAGGGAGAGCAGCATGCTGTGATAAGAGTAAGGTGAAGAAGGGAGCATGGAGTTGTGAAGAAGATCTCCGTCTCATAACTTTCATTCAGAAGCATGGTCACCAAAATTGGCGATCCCTCCCTAAACAAGCTGGATTACTGAGGTGCGGAAAGAGTTGTCGTTTGAGGTGGATTAATTACTTAAGACCTGATCTCAAGCGAGGAAATTTCACCCCTCAAGAAGAGGACACTATCATCAAATTGCACCAATCTTTTGGAAACAAATGGTCAAAAATTGCTTCTCATTTGCCTGGAAGAACAGATAACGAGATTAAAAATGTATGGAATACACATTTAAAGAAACGACGACTCATACACAGTGAAGCAAAGTTAGATGATTCATCATGTGCCTAT…
		Protein	MGKGRAACCDKSKVKKGAWSCEEDLRLITFIQKHGHQNWRSLPKQAGLLRCGKSCRLRWINYLRPDLKRGNFTPQEEDTIIKLHQSFGNKWSKIASHLPGRTDNEIKNVWNTHLKKRRLIHSEAKLDDSSCAYNSPSSTSVLSHANTIIHEKEEAKRSCSSSYNASSSLSNLSQVEIISSPNINHVDMDWIFQFNEEPNNYLELTRVLQDDGIIEIPLECDHVDIWDMLDIMDPPLQTGHE*
StMYB34	PGSC0003DMT400093355	CDS	ATGCCAAGAGTACAACTACAGCAGCAGCAAAGTACAAACATGAAGAAGGGGGCATGGTCTCCAGATGAAGACCAAAAATTGAAATCTTATATCATGAAATTTGGCATTTGGAATTGGAGCCATATGCCTAAATTTGCAGGGCTTTCAAGAACGGGGAAAAGTTGTAGACTAAGATGGATGAATTATCTCCGCCCAGATATTAAGAGAGGACCCTTTACAATGGAAGAAGTCGAAATCGTCATCAAAACTTATCAAGAACTTGGAAATAGATGGTCAGCTATTGCAGGAAGATTACCAGGAAGAACAGACAACGAAATAAAAAATTTCTTCCACACACACTTAAAAAAGCAATTGGGAGTGAAAAATGTTGCCTCGATGAAAAGGACTAAAAGGATACTG…
		Protein	MPRVQLQQQQSTNMKKGAWSPDEDQKLKSYIMKFGIWNWSHMPKFAGLSRTGKSCRLRWMNYLRPDIKRGPFTMEEVEIVIKTYQELGNRWSAIAGRLPGRTDNEIKNFFHTHLKKQLGVKNVASMKRTKRILVKKDKDQNEMTNICADKSSPNVCNYSLEKSNTTIITWEENEMTDIVSSSNTVVDDMEIRQPVILGSNPEIEKISTNNVDCHLCQFEYPHPCTLSGLDFFLQFDVLWDA*
StMYB98	PGSC0003DMT400094570	CDS	ATGGAAGGGTTTTATATGAATGAAATACAAGAAAATAATGGTTTGTTTGATCATGAAAAAAATAAAGTCAAAGAGAGTGGAAAAAAGGTGAAAGAAGGAAATTCATCAACAAATTATTTGATCAAAGGTCAATGGACTGATGAAGAAGACAGGAAATTGCTTAGGTTGGTAAAACAATTTGGAGTAAGAAAATGGGCACAAATTGCTGAGAAAATGGAAGCAAGAGCAGGAAAACAATGTAGAGAAAGATGGCATAATCATCTACGTCCCGATATCAAGAAAGATACATGGAGTGAAGAAGAAGAATTGTTACTAGTGGAATCACACAAGCAACTTGGAAACAAATGGGCTGAAATTGCTAAAAGAATTCCTGGAAGGACTGAAAATGCAATCAAGAAT…
		Protein	MEGFYMNEIQENNGLFDHEKNKVKESGKKVKEGNSSTNYLIKGQWTDEEDRKLLRLVKQFGVRKWAQIAEKMEARAGKQCRERWHNHLRPDIKKDTWSEEEELLLVESHKQLGNKWAEIAKRIPGRTENAIKNHWNATKRRQNSRRNKNKKNQQGDDDTQCERKSSSSRSTVLQDYIISKYFMSDDNSPPTATPFYGGGGGTYSGGGCSWADVSRPPPPPPATTFTGSTPPYSEDDSPSLMTHQTHDEEMNFMQSLFGHNNNITTIETQVVTQDLLNKSSSGLNSFNENPITQCNVESYTPQYYPPDLYLSYLLDGSNYQDCFGCGSMNNTNQGCSTSGGGNIKEVDLMEMINSTNSQLSQAGTFNKTFF*
StMYB56	PGSC0003DMT400095287	CDS	ATGATCAAGCGTCGATGGAATCCTGAAGAGGACGAGCTATTGCATAAGCTAGTAAAGGAACATGGAGCAGAGAACTGGTCTCTTATTAGCCAATTGATTTCGAGTAGATCTGGAAAATCATGTAGGTTCTGGTGGTGTAATCAGTTTAATCCTCAAGTGGAGCATCGACCTTTTACTCTTGAAGAAGATAATACTATTATCAGAGCTCATGCCAAATTGGGTAACCGATGGGCTAAGATAGCCCATTTGTTACCAGGTCGAACAGATAATGCAATAAAAAATCATTGGAATACCACCCTTAAACGGAAGCGCCCTTCGATGTCAGGAGATTTGACATTGGAAAATCCTCAACCTCCGTTGAAGAAATCATTCAGTATCGAGGCGGGTAAAAATTCAGGT…
		Protein	MIKRRWNPEEDELLHKLVKEHGAENWSLISQLISSRSGKSCRFWWCNQFNPQVEHRPFTLEEDNTIIRAHAKLGNRWAKIAHLLPGRTDNAIKNHWNTTLKRKRPSMSGDLTLENPQPPLKKSFSIEAGKNSGSLYRSDLINLGFDRCSQLSLYPPIAPLGEILPILSVSPVMHEPSTSLSLCSSNMNNFDLSRLPQLSLYPPNASLGEILTLSSVEPGIPDPSTHLSLSLPGFISTKDLNLVNRIEQIGQLAPISVCKPTPSNFMAQISIAQSGNVGHKYRERVVESRIFYSLRDMIRKEVKN*
StMYB106	PGSC0003DMT400097604	CDS	ATGGTGAGAACTCCTTTTATTGACACAAATGGAATAAAAAGAGGTGCATGGAGTGAAGATGAAGACAACAAATTAAGAGTTTTTGTTGAAAGATTTGGTCATCCCAATTGGAGGCAACTGCCTAAATATGCTGGACTGATGAGATGTGGAAAGAGCTGCAGGTTGAGATGGATGAATTACTTAAGGCCTGATTTGAAGAAAGGGAATTATAGTCTTGAAGAAGATCAACTCATAATTAAATTACACAATGAACTTGGAAATAGATGGTCTGCGATTGCTGAGAAATTAGGAGGAAGATCGGACAACGATGTCAAAAATCACTGGCATGCTCATCTTAAGAAACGTGTGAGATTAATAAATACAAATTCATCACAGTCTGGATCGTGTCAATTAAATGAG…
		Protein	MVRTPFIDTNGIKRGAWSEDEDNKLRVFVERFGHPNWRQLPKYAGLMRCGKSCRLRWMNYLRPDLKKGNYSLEEDQLIIKLHNELGNRWSAIAEKLGGRSDNDVKNHWHAHLKKRVRLINTNSSQSGSCQLNEQNVAATLTYPEVSSSDHLYSLFNGLTDLIEQNQSIAQLSFFTSFEIDSFSWTNNIETESFDLFSTQPFDNFWTKPFF*
