# Supplementary material for: MYB Gene Family in Potato (Solanum tuberosum L.): Genome-Wide Identification of Hormone-Responsive Reveals Their Potential Functions in Growth and Development
Source: Int J Mol Sci. 2019 Sep 29;20(19):4847. doi: 10.3390/ijms20194847 (PMC6801432; doi:10.3390/ijms20194847)
Supplement: Supplementary file 1 [file ijms-20-04847-s001.zip › Table S2.xls]

## Sheet: potato
Supplementary Table 2 Analysis and distribution of conserved motifs in potato MYB proteins.
Motif	Width	Best possible match
1	29	GNRWSAIAARLPGRTDNEIKNYWNTHLKK
2	41	AGLLRCGKSCRLRWINYLRPDJKRGNFTEEEEELIIKLHAL
3	21	KKGPWTPEEDEKLINYIQKHG
4	11	MGRAPCCDKNG
5	8	GNWRSLPK
6	18	KLJKMGIDPVTHKPLSDL
7	38	HAKQLKCDVNSKQFQDTJRYLWIPRLVERIQASSISNN
8	30	QEQHGKNMKVYSMDEIWKDIELSEENETKN
9	50	DGHLSSSNSSTSRGQWERTLQADINTAKKALHNALSLDKSSPSPNTTTTY
10	28	KTSANLSHMAZWESARLEAEARLVRESK

## Sheet: other plants
Supplementary Table 2 Analysis and distribution of conserved motifs in potato and other plants MYB proteins.
Motif	Width	Best possible match
1	29	RWSAIAAHLPGRTDNEIKNYWNTHLKKKL
2	25	AGLQRCGKSCRLRWINYLRPDIKRG
3	17	PCCDKVGVKKGPWTPEE
4	15	EEEDLIIQLHALLGN
5	15	YIQKHGHGCWRAVPK
6	15	IQMGIDPVTHKPRTD
7	50	KWTREENKVFEQALALYDKDTPDRWHKVAAMVPGKTVEDVMKHYRELVED
8	41	NFVVTRTPTQVASHAQKYFIRQNSGGKDKRRSSIHDITTVN
9	39	KQLKCDVNSKQFKDTMRYLWMPRLVERIQAASASSTNSS
10	15	CRKGHWTPEEDEILR
