# Supplementary material for: MYB Gene Family in Potato (Solanum tuberosum L.): Genome-Wide Identification of Hormone-Responsive Reveals Their Potential Functions in Growth and Development
Source: Int J Mol Sci. 2019 Sep 29;20(19):4847. doi: 10.3390/ijms20194847 (PMC6801432; doi:10.3390/ijms20194847)
Supplement: Supplementary file 1 [file ijms-20-04847-s001.zip › Table S3.xls]

## Sheet:  potato -Arabidopsis
Supplementary Table 3 One-to-one orthologous relationships between potato and Arabidopsis.
StMYB Gene ID	AtMYB Gene ID
PGSC0003DMT400047076	AT1G09540.1
PGSC0003DMT400023322	AT2G47460.1
PGSC0003DMT400015803	AT2G16720.1
PGSC0003DMT400000600	AT2G46410.1
PGSC0003DMT400000094	AT3G61250.1
PGSC0003DMT400023322	AT3G62610.1
PGSC0003DMT400015803	AT4G38620.1
PGSC0003DMT400000600	AT4G01060.3
PGSC0003DMT400015803	AT4G34990.1
PGSC0003DMT400047076	AT5G26660.1
PGSC0003DMT400064306	AT2G23290.1
PGSC0003DMT400003382	AT3G01140.2
PGSC0003DMT400001278	AT3G01530.1
PGSC0003DMT400055148	AT3G49690.1
PGSC0003DMT400064306	AT3G50060.1
PGSC0003DMT400001278	AT3G27785.1
PGSC0003DMT400003349	AT3G28910.1
PGSC0003DMT400003479	AT3G30210.1
PGSC0003DMT400057690	AT4G21440.1
PGSC0003DMT400064306	AT4G37260.1
PGSC0003DMT400055148	AT4G37780.1
PGSC0003DMT400032930	AT5G14340.1
PGSC0003DMT400064306	AT5G67300.1
PGSC0003DMT400055148	AT5G65790.1
PGSC0003DMT400087467	AT3G13890.2
PGSC0003DMT400050287	AT3G47600.1
PGSC0003DMT400014418	AT3G18100.3
PGSC0003DMT400037080	AT5G52260.1
PGSC0003DMT400007351	AT1G69560.2
PGSC0003DMT400007351	AT1G14350.2
PGSC0003DMT400007336	AT1G26780.2
PGSC0003DMT400068797	AT1G14350.2
PGSC0003DMT400008569	AT3G50060.1
PGSC0003DMT400012702	AT4G37780.1
PGSC0003DMT400008569	AT5G67300.1
PGSC0003DMT400037715	AT1G68320.1
PGSC0003DMT400078477	AT1G71030.1
PGSC0003DMT400069921	AT2G39880.1
PGSC0003DMT400065796	AT2G02820.1
PGSC0003DMT400069921	AT3G55730.1
PGSC0003DMT400083076	AT1G74430.1
PGSC0003DMT400042007	AT3G23250.1
PGSC0003DMT400094570	AT5G58850.1
PGSC0003DMT400028231	AT5G59780.1
PGSC0003DMT400083076	AT5G62470.1
PGSC0003DMT400078150	AT5G59780.1
PGSC0003DMT400089342	AT1G79180.1
PGSC0003DMT400089342	AT3G12820.1
PGSC0003DMT400048261	AT5G57620.1
PGSC0003DMT400047219	AT5G54230.1
PGSC0003DMT400074486	AT5G55020.1
PGSC0003DMT400012203	AT4G12350.1
PGSC0003DMT400012203	AT4G22680.1
PGSC0003DMT400009926	AT2G36890.2
PGSC0003DMT400022771	AT2G37630.1
PGSC0003DMT400022771	AT3G09370.1
PGSC0003DMT400052395	AT3G09230.1
PGSC0003DMT400044362	AT3G23250.1
PGSC0003DMT400022771	AT5G02320.2
PGSC0003DMT400072687	AT3G53200.1
PGSC0003DMT400034371	AT4G34990.1
PGSC0003DMT400034371	AT4G38620.1
PGSC0003DMT400068481	AT4G28110.1
PGSC0003DMT400040147	AT3G46130.1
PGSC0003DMT400011743	AT3G06490.1

## Sheet:  potato -Fagopyum tataricum
Supplementary Table 3 One-to-one orthologous relationships betweent potato and Fagopyum tataricum.
StMYB Gene ID	FtMYB Gene ID
PGSC0003DMT400023322	FtPinG0005502500.01.T01
PGSC0003DMT400015803	FtPinG0000941300.01.T01
PGSC0003DMT400000600	FtPinG0000326800.01.T01
PGSC0003DMT400047076	FtPinG0006925500.01.T01
PGSC0003DMT400023322	FtPinG0009153900.01.T01
PGSC0003DMT400015803	FtPinG0007642100.01.T01
PGSC0003DMT400000600	FtPinG0002583400.01.T01
PGSC0003DMT400064306	FtPinG0001041400.01.T01
PGSC0003DMT400001278	FtPinG0006050000.01.T01
PGSC0003DMT400032930	FtPinG0003752900.01.T01
PGSC0003DMT400064306	FtPinG0007007000.01.T01
PGSC0003DMT400032930	FtPinG0004031100.01.T01
PGSC0003DMT400003349	FtPinG0006042600.01.T01
PGSC0003DMT400055148	FtPinG0007101500.01.T01
PGSC0003DMT400017844	FtPinG0005108900.01.T01
PGSC0003DMT400003349	FtPinG0005108900.01.T01
PGSC0003DMT400064306	FtPinG0002706600.01.T01
PGSC0003DMT400001278	FtPinG0005345500.01.T01
PGSC0003DMT400003382	FtPinG0009519400.01.T01
PGSC0003DMT400057690	FtPinG0002272200.01.T01
PGSC0003DMT400046645	FtPinG0003417400.01.T01
PGSC0003DMT400046600	FtPinG0006042600.01.T01
PGSC0003DMT400050287	FtPinG0006349900.01.T01
PGSC0003DMT400087467	FtPinG0005283100.01.T01
PGSC0003DMT400008569	FtPinG0001041400.01.T01
PGSC0003DMT400020635	FtPinG0001707500.01.T01
PGSC0003DMT400008569	FtPinG0007007000.01.T01
PGSC0003DMT400012702	FtPinG0000818100.01.T01
PGSC0003DMT400007351	FtPinG0001053000.01.T01
PGSC0003DMT400007351	FtPinG0006622500.01.T01
PGSC0003DMT400007351	FtPinG0004679200.01.T01
PGSC0003DMT400029953	FtPinG0002700800.01.T01
PGSC0003DMT400008569	FtPinG0002770700.01.T01
PGSC0003DMT400065796	FtPinG0000181800.01.T01
PGSC0003DMT400037715	FtPinG0008735000.01.T01
PGSC0003DMT400065796	FtPinG0001053000.01.T01
PGSC0003DMT400037715	FtPinG0002001900.01.T01
PGSC0003DMT400047379	FtPinG0006622500.01.T01
PGSC0003DMT400037715	FtPinG0003119800.01.T01
PGSC0003DMT400078477	FtPinG0009308100.01.T01
PGSC0003DMT400078150	FtPinG0008427400.01.T01
PGSC0003DMT400069644	FtPinG0003417400.01.T01
PGSC0003DMT400087324	FtPinG0006050000.01.T01
PGSC0003DMT400083076	FtPinG0000181800.01.T01
PGSC0003DMT400018840	FtPinG0000414800.01.T01
PGSC0003DMT400051682	FtPinG0000414800.01.T01
PGSC0003DMT400083076	FtPinG0001053000.01.T01
PGSC0003DMT400083076	FtPinG0006349900.01.T01
PGSC0003DMT400018840	FtPinG0005502500.01.T01
PGSC0003DMT400080427	FtPinG0005921100.01.T01
PGSC0003DMT400080427	FtPinG0002604400.01.T01
PGSC0003DMT400094570	FtPinG0007158000.01.T01
PGSC0003DMT400079416	FtPinG0006732000.01.T01
PGSC0003DMT400079416	FtPinG0003511500.01.T01
PGSC0003DMT400067321	FtPinG0006171500.01.T01
PGSC0003DMT400048261	FtPinG0009060700.01.T01
PGSC0003DMT400007899	FtPinG0004947300.01.T01
PGSC0003DMT400009926	FtPinG0003909600.01.T01
PGSC0003DMT400022771	FtPinG0003844700.01.T01
PGSC0003DMT400003796	FtPinG0007591600.01.T01
PGSC0003DMT400044362	FtPinG0001641600.01.T01
PGSC0003DMT400072272	FtPinG0001027500.01.T01
PGSC0003DMT400072687	FtPinG0003909600.01.T01
PGSC0003DMT400034371	FtPinG0007642100.01.T01
PGSC0003DMT400072258	FtPinG0007158000.01.T01
PGSC0003DMT400047825	FtPinG0001774600.01.T01
PGSC0003DMT400018995	FtPinG0000987200.01.T01
PGSC0003DMT400035748	FtPinG0003734600.01.T01
PGSC0003DMT400000932	FtPinG0005438400.01.T01
PGSC0003DMT400000932	FtPinG0009060700.01.T01

## Sheet: potato-Manihot esculenta
Supplementary Table 3 One-to-one orthologous relationships between potato and Manihot esculenta
StMYB Gene ID	MeMYB Gene ID
PGSC0003DMT400023322	OAY61906
PGSC0003DMT400000600	OAY62180
PGSC0003DMT400000094	OAY62322
PGSC0003DMT400017709	OAY40028
PGSC0003DMT400015803	OAY37346
PGSC0003DMT400022600	OAY56180
PGSC0003DMT400023322	OAY56090
PGSC0003DMT400015803	OAY52334
PGSC0003DMT400000600	OAY49043
PGSC0003DMT400000094	OAY49197
PGSC0003DMT400017709	OAY48530
PGSC0003DMT400017709	OAY44793
PGSC0003DMT400047076	OAY42466
PGSC0003DMT400047076	OAY43902
PGSC0003DMT400064306	OAY35515
PGSC0003DMT400055148	OAY35648
PGSC0003DMT400032930	OAY32381
PGSC0003DMT400055148	OAY33571
PGSC0003DMT400064306	OAY33718
PGSC0003DMT400017844	OAY31026
PGSC0003DMT400001278	OAY30863
PGSC0003DMT400003349	OAY31026
PGSC0003DMT400003382	OAY31060
PGSC0003DMT400001278	OAY29731
PGSC0003DMT400032930	OAY29579
PGSC0003DMT400018897	OAY26581
PGSC0003DMT400057690	OAY26080
PGSC0003DMT400001278	OAY25706
PGSC0003DMT400032930	OAY25600
PGSC0003DMT400055148	OAY23093
PGSC0003DMT400064306	OAY22981
PGSC0003DMT400017844	OAY56809
PGSC0003DMT400003349	OAY56809
PGSC0003DMT400003382	OAY56828
PGSC0003DMT400003479	OAY56955
PGSC0003DMT400064306	OAY50982
PGSC0003DMT400017844	OAY47621
PGSC0003DMT400003382	OAY47594
PGSC0003DMT400003349	OAY47621
PGSC0003DMT400001278	OAY47789
PGSC0003DMT400087467	OAY36487
PGSC0003DMT400037080	OAY30380
PGSC0003DMT400050287	OAY31026
PGSC0003DMT400062839	OAY30965
PGSC0003DMT400046600	OAY31060
PGSC0003DMT400014383	OAY31339
PGSC0003DMT400014418	OAY32134
PGSC0003DMT400046645	OAY30823
PGSC0003DMT400046600	OAY30863
PGSC0003DMT400034878	OAY28095
PGSC0003DMT400061864	OAY25979
PGSC0003DMT400050287	OAY56809
PGSC0003DMT400034878	OAY55571
PGSC0003DMT400087467	OAY53163
PGSC0003DMT400046600	OAY47789
PGSC0003DMT400046645	OAY47828
PGSC0003DMT400014383	OAY47279
PGSC0003DMT400046600	OAY47621
PGSC0003DMT400050287	OAY47621
PGSC0003DMT400037080	OAY48284
PGSC0003DMT400007351	OAY61432
PGSC0003DMT400007351	OAY59476
PGSC0003DMT400008569	OAY35515
PGSC0003DMT400063862	OAY36103
PGSC0003DMT400012702	OAY35648
PGSC0003DMT400008569	OAY33718
PGSC0003DMT400012702	OAY33571
PGSC0003DMT400063862	OAY23531
PGSC0003DMT400008569	OAY22981
PGSC0003DMT400012702	OAY23093
PGSC0003DMT400016394	OAY23298
PGSC0003DMT400063862	OAY58382
PGSC0003DMT400016394	OAY58133
PGSC0003DMT400020635	OAY50888
PGSC0003DMT400008569	OAY50982
PGSC0003DMT400007336	OAY47594
PGSC0003DMT400007351	OAY47621
PGSC0003DMT400086566	OAY42036
PGSC0003DMT400047415	OAY59476
PGSC0003DMT400065796	OAY61432
PGSC0003DMT400069921	OAY38500
PGSC0003DMT400069955	OAY35829
PGSC0003DMT400031250	OAY32381
PGSC0003DMT400037715	OAY31339
PGSC0003DMT400078477	OAY31478
PGSC0003DMT400047415	OAY31060
PGSC0003DMT400078477	OAY25210
PGSC0003DMT400037716	OAY25979
PGSC0003DMT400069841	OAY57901
PGSC0003DMT400060236	OAY56090
PGSC0003DMT400069841	OAY56180
PGSC0003DMT400047415	OAY50034
PGSC0003DMT400065796	OAY49980
PGSC0003DMT400047379	OAY50034
PGSC0003DMT400037715	OAY47279
PGSC0003DMT400069921	OAY46284
PGSC0003DMT400018840	OAY61906
PGSC0003DMT400083076	OAY61432
PGSC0003DMT400094570	OAY61096
PGSC0003DMT400078150	OAY37852
PGSC0003DMT400051682	OAY34594
PGSC0003DMT400069644	OAY30823
PGSC0003DMT400087324	OAY30863
PGSC0003DMT400083076	OAY31026
PGSC0003DMT400042007	OAY28095
PGSC0003DMT400051682	OAY28095
PGSC0003DMT400080427	OAY23743
PGSC0003DMT400042007	OAY55571
PGSC0003DMT400080427	OAY58636
PGSC0003DMT400094570	OAY57750
PGSC0003DMT400083076	OAY47621
PGSC0003DMT400087324	OAY47789
PGSC0003DMT400069644	OAY47828
PGSC0003DMT400067321	OAY35220
PGSC0003DMT400079416	OAY31478
PGSC0003DMT400047219	OAY28621
PGSC0003DMT400067321	OAY24659
PGSC0003DMT400047219	OAY24688
PGSC0003DMT400089342	OAY48661
PGSC0003DMT400048261	OAY47789
PGSC0003DMT400007899	OAY59850
PGSC0003DMT400012203	OAY59958
PGSC0003DMT400031607	OAY59476
PGSC0003DMT400035941	OAY26815
PGSC0003DMT400014983	OAY56302
PGSC0003DMT400007899	OAY56650
PGSC0003DMT400012203	OAY56650
PGSC0003DMT400031607	OAY56302
PGSC0003DMT400007899	OAY49197
PGSC0003DMT400031607	OAY48986
PGSC0003DMT400012203	OAY48161
PGSC0003DMT400009926	OAY38082
PGSC0003DMT400044362	OAY32638
PGSC0003DMT400044362	OAY28095
PGSC0003DMT400003796	OAY28172
PGSC0003DMT400022771	OAY57144
PGSC0003DMT400003796	OAY55473
PGSC0003DMT400044362	OAY55571
PGSC0003DMT400009926	OAY51533
PGSC0003DMT400009926	OAY42728
PGSC0003DMT400052395	OAY43611
PGSC0003DMT400009926	OAY40992
PGSC0003DMT400022771	OAY41332
PGSC0003DMT400034371	OAY37346
PGSC0003DMT400068481	OAY34130
PGSC0003DMT400029235	OAY24659
PGSC0003DMT400029257	OAY24673
PGSC0003DMT400034371	OAY52334
PGSC0003DMT400036286	OAY42728
PGSC0003DMT400072258	OAY44447
PGSC0003DMT400040462	OAY60515
PGSC0003DMT400040147	OAY37852
PGSC0003DMT400018995	OAY30085
PGSC0003DMT400040462	OAY57184
PGSC0003DMT400018995	OAY48530
PGSC0003DMT400011743	OAY61966
PGSC0003DMT400035748	OAY33174
PGSC0003DMT400000932	OAY27177
PGSC0003DMT400011743	OAY56180

## Sheet: potato- Nicotiana attenuata
Supplementary Table 3 One-to-one orthologous relationships between potato and Nicotiana attenuata
StMYB Gene ID	NaMYB Gene ID
PGSC0003DMT400058425	OIT08646
PGSC0003DMT400023322	OIT06968
PGSC0003DMT400003349	OIS97917
PGSC0003DMT400032930	OIT05948
PGSC0003DMT400046645	OIT04860
PGSC0003DMT400029953	OIS95705
PGSC0003DMT400008569	OIS96190
PGSC0003DMT400031250	OIS97885
PGSC0003DMT400037715	OIS96677
PGSC0003DMT400069921	OIT02953
PGSC0003DMT400080427	OIS95762
PGSC0003DMT400018840	OIT06968
PGSC0003DMT400080427	OIT04249
PGSC0003DMT400089342	OIS96641
PGSC0003DMT400048261	OIT00391
PGSC0003DMT400072272	OIS97885
PGSC0003DMT400072272	OIS97771
PGSC0003DMT400022402	OIS99156
PGSC0003DMT400029257	OIS99357
PGSC0003DMT400000932	OIT03073
PGSC0003DMT400036086	OIT01725

## Sheet: potato-Tomato
Supplementary Table 3 One-to-one orthologous relationships between potato and solanum lycopersicum.
StMYB Gene ID	SlMYB Gene ID
PGSC0003DMT400000094	Solyc01g094360.3.1
PGSC0003DMT400000600	Solyc01g095640.2.1
PGSC0003DMT400047076	Solyc01g102340.3.1
PGSC0003DMT400015803	Solyc01g111500.3.1
PGSC0003DMT400058425	Solyc01g009070.3.1
PGSC0003DMT400022600	Solyc01g057910.3.1
PGSC0003DMT400017709	Solyc01g087130.3.1
PGSC0003DMT400023322	Solyc01g079620.3.1
PGSC0003DMT400015803	Solyc10g055410.2.1
PGSC0003DMT400058425	Solyc06g073640.3.1
PGSC0003DMT400023322	Solyc06g009710.3.1
PGSC0003DMT400055148	Solyc02g091980.2.1
PGSC0003DMT400064306	Solyc02g092930.1.1
PGSC0003DMT400057690	Solyc02g079280.3.1
PGSC0003DMT400018897	Solyc02g082040.3.1
PGSC0003DMT400003349	Solyc02g067340.3.1
PGSC0003DMT400017844	Solyc03g112890.1.1
PGSC0003DMT400055148	Solyc04g077260.3.1
PGSC0003DMT400003382	Solyc03g112390.3.1
PGSC0003DMT400003349	Solyc03g112890.1.1
PGSC0003DMT400003479	Solyc02g089190.2.1
PGSC0003DMT400003382	Solyc02g088190.3.1
PGSC0003DMT400003349	Solyc02g087960.3.1
PGSC0003DMT400001278	Solyc02g086683.1.1
PGSC0003DMT400057690	Solyc07g054840.3.1
PGSC0003DMT400003382	Solyc05g007870.2.1
PGSC0003DMT400017844	Solyc06g069850.3.1
PGSC0003DMT400001278	Solyc06g071520.1.1
PGSC0003DMT400064306	Solyc04g078420.1.1
PGSC0003DMT400057690	Solyc07g053230.3.1
PGSC0003DMT400014383	Solyc05g009230.2.1
PGSC0003DMT400050287	Solyc05g007690.2.1
PGSC0003DMT400050287	Solyc06g069850.3.1
PGSC0003DMT400050287	Solyc06g065100.3.1
PGSC0003DMT400050287	Solyc02g087960.3.1
PGSC0003DMT400039506	Solyc03g019800.3.1
PGSC0003DMT400046645	Solyc03g112390.3.1
PGSC0003DMT400046600	Solyc03g112890.1.1
PGSC0003DMT400062839	Solyc03g113530.3.1
PGSC0003DMT400050287	Solyc03g116100.3.1
PGSC0003DMT400014418	Solyc03g119050.3.1
PGSC0003DMT400014383	Solyc03g119370.2.1
PGSC0003DMT400087467	Solyc03g121740.2.1
PGSC0003DMT400034878	Solyc03g005570.3.1
PGSC0003DMT400061864	Solyc03g031820.3.1
PGSC0003DMT400037080	Solyc03g025870.3.1
PGSC0003DMT400079714	Solyc03g098260.2.1
PGSC0003DMT400021503	Solyc03g093890.3.1
PGSC0003DMT400034878	Solyc09g090130.3.1
PGSC0003DMT400046645	Solyc06g071690.3.1
PGSC0003DMT400034878	Solyc06g053610.3.1
PGSC0003DMT400008569	Solyc12g088610.1.1
PGSC0003DMT400085006	Solyc04g050080.1.1
PGSC0003DMT400086566	Solyc04g050000.2.1
PGSC0003DMT400007336	Solyc04g005600.2.1
PGSC0003DMT400007351	Solyc04g005710.2.1
PGSC0003DMT400063862	Solyc04g064540.3.1
PGSC0003DMT400016394	Solyc04g074170.2.1
PGSC0003DMT400012702	Solyc04g077260.3.1
PGSC0003DMT400008569	Solyc04g078420.1.1
PGSC0003DMT400020635	Solyc04g079360.1.1
PGSC0003DMT400029953	Solyc04g009950.3.1
PGSC0003DMT400007336	Solyc05g007690.2.1
PGSC0003DMT400007351	Solyc05g007870.2.1
PGSC0003DMT400008569	Solyc02g092930.1.1
PGSC0003DMT400012702	Solyc02g091980.2.1
PGSC0003DMT400007336	Solyc02g087960.3.1
PGSC0003DMT400063862	Solyc07g054960.2.1
PGSC0003DMT400007351	Solyc05g007160.3.1
PGSC0003DMT400060168	Solyc04g009950.3.1
PGSC0003DMT400069921	Solyc05g052850.3.1
PGSC0003DMT400069955	Solyc05g053150.2.1
PGSC0003DMT400069841	Solyc05g053330.3.1
PGSC0003DMT400060168	Solyc05g055030.2.1
PGSC0003DMT400037715	Solyc03g119370.2.1
PGSC0003DMT400065796	Solyc03g112890.1.1
PGSC0003DMT400060168	Solyc10g081490.2.1
PGSC0003DMT400069921	Solyc09g011780.3.1
PGSC0003DMT400069841	Solyc09g010820.3.1
PGSC0003DMT400069841	Solyc09g090790.3.1
PGSC0003DMT400037715	Solyc05g009230.2.1
PGSC0003DMT400078477	Solyc05g008235.1.1
PGSC0003DMT400047415	Solyc05g007870.2.1
PGSC0003DMT400047379	Solyc05g007690.2.1
PGSC0003DMT400065796	Solyc05g007160.3.1
PGSC0003DMT400031250	Solyc05g014290.3.1
PGSC0003DMT400047379	Solyc05g007160.3.1
PGSC0003DMT400065796	Solyc05g008250.2.1
PGSC0003DMT400037715	Solyc07g054960.2.1
PGSC0003DMT400083076	Solyc03g116100.3.1
PGSC0003DMT400083076	Solyc03g112890.1.1
PGSC0003DMT400087324	Solyc02g086683.1.1
PGSC0003DMT400015155	Solyc11g071300.2.1
PGSC0003DMT400018840	Solyc01g079620.3.1
PGSC0003DMT400015155	Solyc01g009070.3.1
PGSC0003DMT400042007	Solyc09g090130.3.1
PGSC0003DMT400028231	Solyc07g054840.3.1
PGSC0003DMT400070912	Solyc06g033870.1.1
PGSC0003DMT400042007	Solyc06g053610.3.1
PGSC0003DMT400083076	Solyc06g069850.3.1
PGSC0003DMT400087324	Solyc06g071520.1.1
PGSC0003DMT400069644	Solyc06g071690.3.1
PGSC0003DMT400015155	Solyc06g073640.3.1
PGSC0003DMT400051682	Solyc06g083900.3.1
PGSC0003DMT400018840	Solyc06g009710.3.1
PGSC0003DMT400080427	Solyc06g065100.3.1
PGSC0003DMT400070912	Solyc03g093890.3.1
PGSC0003DMT400087324	Solyc03g112890.1.1
PGSC0003DMT400069644	Solyc03g112390.3.1
PGSC0003DMT400047219	Solyc02g079280.3.1
PGSC0003DMT400074486	Solyc12g005890.2.1
PGSC0003DMT400067321	Solyc07g054960.2.1
PGSC0003DMT400047219	Solyc07g054840.3.1
PGSC0003DMT400048261	Solyc07g006750.3.1
PGSC0003DMT400079416	Solyc07g008010.3.1
PGSC0003DMT400074486	Solyc07g052300.3.1
PGSC0003DMT400067321	Solyc07g053230.3.1
PGSC0003DMT400048261	Solyc05g009230.2.1
PGSC0003DMT400031607	Solyc08g008485.1.1
PGSC0003DMT400014983	Solyc08g008485.1.1
PGSC0003DMT400035941	Solyc08g065910.1.1
PGSC0003DMT400045183	Solyc08g076700.1.1
PGSC0003DMT400012203	Solyc08g079270.3.1
PGSC0003DMT400007899	Solyc08g080580.3.1
PGSC0003DMT400031607	Solyc08g082890.3.1
PGSC0003DMT400014983	Solyc08g082890.3.1
PGSC0003DMT400009926	Solyc06g074910.3.1
PGSC0003DMT400052395	Solyc09g011780.3.1
PGSC0003DMT400022771	Solyc09g010820.3.1
PGSC0003DMT400009926	Solyc09g008250.3.1
PGSC0003DMT400044362	Solyc09g090130.3.1
PGSC0003DMT400003796	Solyc09g090790.3.1
PGSC0003DMT400029257	Solyc10g005460.3.1
PGSC0003DMT400029235	Solyc10g005550.2.1
PGSC0003DMT400022402	Solyc10g005760.2.1
PGSC0003DMT400068481	Solyc10g008700.2.1
PGSC0003DMT400034371	Solyc01g111500.3.1
PGSC0003DMT400034371	Solyc10g055410.2.1
PGSC0003DMT400072687	Solyc10g083900.2.1
PGSC0003DMT400072272	Solyc10g081490.2.1
PGSC0003DMT400072258	Solyc10g081320.1.1
PGSC0003DMT400072687	Solyc06g074910.3.1
PGSC0003DMT400068481	Solyc07g054840.3.1
PGSC0003DMT400036286	Solyc09g008250.3.1
PGSC0003DMT400047825	Solyc11g071300.2.1
PGSC0003DMT400070549	Solyc11g072060.2.1
PGSC0003DMT400040147	Solyc11g073120.2.1
PGSC0003DMT400040462	Solyc11g011050.2.1
PGSC0003DMT400018995	Solyc11g065840.2.1
PGSC0003DMT400020979	Solyc11g069030.2.1
PGSC0003DMT400070549	Solyc07g054960.2.1
PGSC0003DMT400070549	Solyc06g073640.3.1
PGSC0003DMT400036086	Solyc12g005890.2.1
PGSC0003DMT400035748	Solyc12g005640.2.1
PGSC0003DMT400011743	Solyc12g099120.2.1
PGSC0003DMT400011743	Solyc05g053330.3.1
PGSC0003DMT400036086	Solyc07g052300.3.1
PGSC0003DMT400035748	Solyc07g053230.3.1
PGSC0003DMT400000932	Solyc08g065910.1.1

## Sheet: potato-Vitisvinifera
Supplementary Table 3 One-to-one orthologous relationships between potato and Vitis vinifera.
StMYB Gene ID	VvMYB Gene ID
PGSC0003DMT400017709	VIT_13s0064g00960.t01
PGSC0003DMT400047076	VIT_14s0060g00240.t01
PGSC0003DMT400000094	VIT_15s0046g03190.t01
PGSC0003DMT400000600	VIT_15s0046g01130.t01
PGSC0003DMT400015803	VIT_03s0038g02310.t01
PGSC0003DMT400015803	VIT_04s0023g03710.t01
PGSC0003DMT400023322	VIT_05s0077g01360.t01
PGSC0003DMT400022600	VIT_05s0077g00500.t01
PGSC0003DMT400047076	VIT_05s0020g01100.t01
PGSC0003DMT400017709	VIT_06s0004g02110.t01
PGSC0003DMT400023322	VIT_07s0005g01210.t01
PGSC0003DMT400003382	VIT_01s0026g02770.t01
PGSC0003DMT400001278	VIT_14s0066g01090.t01
PGSC0003DMT400032930	VIT_14s0219g00050.t01
PGSC0003DMT400003382	VIT_14s0108g01080.t01
PGSC0003DMT400003479	VIT_14s0083g01060.t01
PGSC0003DMT400003479	VIT_17s0000g09080.t01
PGSC0003DMT400017844	VIT_17s0000g06190.t01
PGSC0003DMT400032930	VIT_17s0000g01890.t01
PGSC0003DMT400055148	VIT_18s0001g08470.t01
PGSC0003DMT400001278	VIT_17s0000g08550.t01
PGSC0003DMT400064306	VIT_07s0129g01050.t01
PGSC0003DMT400014383	VIT_01s0011g03730.t01
PGSC0003DMT400050287	VIT_01s0026g02600.t01
PGSC0003DMT400037080	VIT_16s0050g00050.t01
PGSC0003DMT400034878	VIT_05s0049g01010.t01
PGSC0003DMT400014383	VIT_17s0000g03560.t01
PGSC0003DMT400014418	VIT_17s0000g08480.t01
PGSC0003DMT400014383	VIT_17s0000g09080.t01
PGSC0003DMT400014418	VIT_17s0000g02730.t01
PGSC0003DMT400046600	VIT_17s0000g06190.t01
PGSC0003DMT400062839	VIT_17s0000g05400.t01
PGSC0003DMT400050287	VIT_17s0000g06190.t01
PGSC0003DMT400046645	VIT_17s0000g09080.t01
PGSC0003DMT400046600	VIT_17s0000g08550.t01
PGSC0003DMT400046645	VIT_17s0000g02730.t01
PGSC0003DMT400087467	VIT_09s0002g01670.t01
PGSC0003DMT400007351	VIT_01s0026g01910.t01
PGSC0003DMT400007336	VIT_01s0011g01190.t01
PGSC0003DMT400008569	VIT_07s0129g01050.t01
PGSC0003DMT400007336	VIT_17s0000g06410.t01
PGSC0003DMT400007351	VIT_17s0000g06190.t01
PGSC0003DMT400007336	VIT_14s0108g01080.t01
PGSC0003DMT400007351	VIT_14s0108g00830.t01
PGSC0003DMT400016394	VIT_18s0001g05670.t01
PGSC0003DMT400012702	VIT_18s0001g08470.t01
PGSC0003DMT400008569	VIT_18s0001g09850.t01
PGSC0003DMT400020635	VIT_18s0001g11170.t01
PGSC0003DMT400063862	VIT_18s0001g15260.t01
PGSC0003DMT400047415	VIT_01s0026g02600.t01
PGSC0003DMT400047379	VIT_01s0026g02770.t01
PGSC0003DMT400037715	VIT_01s0011g03730.t01
PGSC0003DMT400078477	VIT_01s0011g04760.t01
PGSC0003DMT400037715	VIT_19s0014g03820.t01
PGSC0003DMT400069841	VIT_05s0077g00500.t01
PGSC0003DMT400037715	VIT_17s0000g03560.t01
PGSC0003DMT400069955	VIT_07s0005g02480.t01
PGSC0003DMT400069841	VIT_07s0005g01950.t01
PGSC0003DMT400065796	VIT_01s0026g01910.t01
PGSC0003DMT400087324	VIT_02s0025g04220.t01
PGSC0003DMT400083076	VIT_17s0000g06190.t01
PGSC0003DMT400087324	VIT_17s0000g08550.t01
PGSC0003DMT400069644	VIT_17s0000g09080.t01
PGSC0003DMT400087324	VIT_14s0066g01010.t01
PGSC0003DMT400051682	VIT_07s0005g03340.t01
PGSC0003DMT400078150	VIT_06s0004g04140.t01
PGSC0003DMT400094570	VIT_06s0004g06280.t01
PGSC0003DMT400018840	VIT_07s0005g01210.t01
PGSC0003DMT400079416	VIT_11s0016g05650.t01
PGSC0003DMT400048261	VIT_11s0052g01490.t01
PGSC0003DMT400047219	VIT_19s0014g03820.t01
PGSC0003DMT400089342	VIT_19s0085g00050.t01
PGSC0003DMT400048261	VIT_17s0000g08480.t01
PGSC0003DMT400074486	VIT_12s0059g00700.t01
PGSC0003DMT400067321	VIT_12s0134g00480.t01
PGSC0003DMT400031607	VIT_15s0046g00170.t01
PGSC0003DMT400012203	VIT_16s0022g01210.t01
PGSC0003DMT400045183	VIT_16s0039g01710.t01
PGSC0003DMT400045183	VIT_02s0012g01650.t01
PGSC0003DMT400031607	VIT_02s0025g02220.t01
PGSC0003DMT400007899	VIT_02s0025g04220.t01
PGSC0003DMT400014983	VIT_02s0025g02220.t01
PGSC0003DMT400035941	VIT_04s0008g00620.t01
PGSC0003DMT400005085	VIT_17s0000g09080.t01
PGSC0003DMT400005085	VIT_17s0000g06410.t01
PGSC0003DMT400044362	VIT_14s0219g00050.t01
PGSC0003DMT400003796	VIT_14s0066g01090.t01
PGSC0003DMT400003796	VIT_05s0049g02260.t01
PGSC0003DMT400044362	VIT_05s0049g01010.t01
PGSC0003DMT400044362	VIT_07s0005g03340.t01
PGSC0003DMT400009926	VIT_06s0061g00470.t01
PGSC0003DMT400052395	VIT_08s0007g01540.t01
PGSC0003DMT400022771	VIT_08s0007g00360.t01
PGSC0003DMT400009926	VIT_08s0007g05030.t01
PGSC0003DMT400068481	VIT_12s0059g02360.t01
PGSC0003DMT400036286	VIT_06s0004g04140.t01
PGSC0003DMT400034371	VIT_03s0038g02310.t01
PGSC0003DMT400072687	VIT_08s0007g04830.t01
PGSC0003DMT400070549	VIT_17s0000g03560.t01
PGSC0003DMT400047825	VIT_04s0008g03780.t01
PGSC0003DMT400047825	VIT_06s0004g04140.t01
PGSC0003DMT400018995	VIT_06s0004g02110.t01
PGSC0003DMT400035748	VIT_12s0134g00480.t01
PGSC0003DMT400000932	VIT_11s0016g02780.t01
PGSC0003DMT400000932	VIT_04s0008g00620.t01
PGSC0003DMT400011743	VIT_05s0077g00500.t01

## Sheet: potato-Oryza sativa
Supplementary Table 3 One-to-one orthologous relationships between potato and Oryza sativa.
StMYB Gene ID	OsMYB Gene ID
PGSC0003DMT400047076	Os01t028530001
PGSC0003DMT400047076	Os05t014010001
PGSC0003DMT400015803	Os09t053840001
PGSC0003DMT400003479	Os06t063750002
PGSC0003DMT400057690	Os07t055810000
PGSC0003DMT400061864	Os01t079450000
PGSC0003DMT400050287	Os01t081200001
PGSC0003DMT400046645	Os02t064130000
PGSC0003DMT400078477	Os01t012745000
PGSC0003DMT400069955	Os01t084150001
PGSC0003DMT400069921	Os01t085040001
PGSC0003DMT400094570	Os01t085540000
PGSC0003DMT400048261	Os11t055820001
PGSC0003DMT400048261	Os02t078640000
PGSC0003DMT400007899	Os08t054800001
PGSC0003DMT400022771	Os01t084150001
PGSC0003DMT400044362	Os10t047830001
PGSC0003DMT400003796	Os04t050850001
PGSC0003DMT400044362	Os04t051710002
PGSC0003DMT400022771	Os05t045900001
PGSC0003DMT400034371	Os09t053840001
