# Supplementary material for: MYB Gene Family in Potato (Solanum tuberosum L.): Genome-Wide Identification of Hormone-Responsive Reveals Their Potential Functions in Growth and Development
Source: Int J Mol Sci. 2019 Sep 29;20(19):4847. doi: 10.3390/ijms20194847 (PMC6801432; doi:10.3390/ijms20194847)
Supplement: Supplementary file 1 [file ijms-20-04847-s001.zip › Table S4.xls]

## Sheet: Sheet2
Supplementary Table 4 Primers of sequences
Gene ID	Gene Name	Forward primer (5`- 3`)	Reverse primer (5`- 3`)
PGSC0003DMT400012702	StMYB60	GGGAGAGCTCCTTGTTGTGA	GGCAAAGCAATCCAGTTTCCA
PGSC0003DMT400015803	StMYB12	AGAACTCACGGCGAAGGTTG	AGCGGAGACGGCAACTTTTA
PGSC0003DMT400016394	StMYB59	AGCCCTTCCTAAGCTTGCAG	TCGCGGACCATTTGTTTCCT
PGSC0003DMT400022600	StMYB3	CCGGTTTGAGCCGTGTAGAT	TTCCCCGTTCGCTTTAGACC
PGSC0003DMT400022771	StMYB119	TGCTTTGTTGCGAGCATACG	ACAAGACTTTGCGTCCCTGT
PGSC0003DMT400023322	StMYB6	GGCCAAGGGAAGCCTTAGTT	TCAATCACCACGTCTGGCAT
PGSC0003DMT400029235	StMYB127	AATTGGCGTGCCCTTCCTAA	GTTGCCAAAAGCGCGATGTA
PGSC0003DMT400034372	StMYB133	GATGCGGCAAAAGTTGTCGT	GCGACCACTTGTTTCCAAGG
PGSC0003DMT400034878	StMYB27	CGCTCCCTAAACAAGCTGGA	TTCCCGGTAATCTTGCTGCT
PGSC0003DMT400047076	StMYB11	AATATCACCGTTGGCGCGTA	TGCCATTGCTGCTGATCGTA
PGSC0003DMT400050287	StMYB44	CCCGTTACAGGATCCAGCTC	CCGACCCAATTGACGGGTTA
PGSC0003DMT400055763	StMYB74	CAACAGATGGGCTGCGATTG	GGGCTGCAAGTGATGTAGGT
PGSC0003DMT400057690	StMYB16	TGCCAAAACCAATTGCCACA	GTTGGTGGCTGCATGAGTTG
PGSC0003DMT400058426	StMYB1	GCAGGCTTGCCAATTTACCC	AGCAAGTTGTGGCGGATACA
PGSC0003DMT400064306	StMYB19	CCACCTCCCTAAGCCTTTCG	GGGAATCTGCATCGGTGGAA
PGSC0003DMT400069921	StMYB75	AAAAGACGGAGCAGAACGGT	CCTCTTCCTCCGTGCAACAT
PGSC0003DMT400072258	StMYB141	CAGCATCTGAGTCAGTAGCCAA	TCAAGTGGCTCCAACTCCAAG
PGSC0003DMT400080427	StMYB89	TCTTCACCAGAGTCAACGGC	CAAACCGTTTTCGCCACTGT
PGSC0003DMT400040462	StMYB143	AGCAGGGCTATTGAGGTGTG	GAGAGGCGATTTTTGACCACC
PGSC0003DMT400007899	StMYB116	CGAGGTTTCCCACGGTAACA	CCAGGCTGATTGAGAGCCAA
PGSC0003DMT400029953	StMYB53	TCGCTGGTATGAATGGCTCG	AGGCACTGTGATGGTGTACG
FtH3		GAAATTCGCAAGTACCAGAAGAG	CCAACAAGGTATGCCTCAGC
